# Supplementary material for: Genetic dissection and transcriptomic analysis of a novel high‐tillering phenotype in rice derived from weedy rice (Hapcheonaengmi3) and Tongil‐type Rice (Milyang23)
Source: Plant Genome. 2026 Apr 21;19:e70244. doi: 10.1002/tpg2.70244 (PMC13096764; doi:10.1002/tpg2.70244)
Supplement: Supplementary file 2 — Table S1. List of primer used in this study. Table S2. High‐tillering phenotype data collected from F4 to F9 generation. Table S3. Genome‐wide SNP dataset used for QTL‐seq analysis. Table S4. Raw phenotypic scores and marker genotype data of the F2 population used for QTL validation on chromosomes 1 and 6. Table S5. Candidate gene list of qHT1.1 region. Table S6. Candidate gene list of qHT6 region. [file TPG2-19-e70244-s001.xlsx]

## Sheet: TableS1
Table S1. List of primer used in this study
Primer	Forward(5'-3')	Reverse(5'-3')
1_Del_1	CTTCCTTTTGGTTGGGACAA	CAGACAAGCACATGGACACC
1_Del_2	TACCTTGCACCCAAGGTTGT	ACCACTCCTTCTCCCCATTC
1_Del_3	GATCCTGGCAATGGTCTCTG	TCAAACGGCAAACAACAAAA
1_Del_4	ATGGATGGATCCCCTAGCTC	ATGGGTACATTGCCACCATT
1_Del_6	CCGGTGCAAATTAACTCCTT	CCTTGTAGCCCAACCTCTTG
1_Del_7	TGGGTTAAGCAACGGCTAAT	TCGTCCGCTGGTTAGCTTAT
1_Del_11	AGCCTGACTCAAGCCATACC	GTCAGATTCCAATGGGCTTT
1_Del_13	ACAGCAGTTGCGAATTTCCT	CCTTTGTATGTGAGCACAGTGG
1_Del_16	CGTAGCACATGTAGCCGAAC	TAAGGCGAAGATCAAACACG
1_Del_17	GCCCGACCTAGACGAGAAGT	GCGTCATAAGAAGCCGTCAT
1_Del_18	GCAAGGGAAACCCTGGTC	CTGGCCCTGAAATTGTCACT
1_Del_19	GCCTTGATGAACAATCTTGC	GCTCAGCCTATCACCAATCC
1_Del_20	GCTCCCAATCCTCTCGATCT	TGGACAGCGAGATACACTGC
1_Del_22	ATTTAATTGTCGGGCGTGAG	AAAACACGGGCATTGAGTTC
1_Del_23	TCATCTTCATGCGAACAAGC	AAGCAGGGCCTTGATTAGGT
1_Del_25	GGAGGTGGAGCTATGCTTTG	TCAACTCTCAACCGCTTCCT
1_Del_26	GAGACTCTCGCTGCCTCCTA	TACGTCGTCGTCTTCCTCCT
6_Del_3	ATTGCCGACCATAAAAATCG	AAGATTGCTCACAACTTCACACA
6_Del_4	ACTGGAATGGGCTACAGGTG	TAAACACCATCCAACGCAAA
6_Del_5	AAGCCACCTTTGTTCCCTCT	GCTTTCTTGCACGAGGATGT
6_Del_6	CTGCTACTTCGGTTCGGTTC	ATGGCAATCCCAGTTGTCTC
6_Del_7	CAAATTTGAAGGAAAGGCAAA	GGATGGAAGGAGCAATGAAA
6_Del_8	CGGCCTATCGGAGATGTTTA	ACGCACAACCACACTCACAT
6_Del_11	ATTGAACCACGCCTCTGAAT	AGCTGCAAGAAGCTCCTCAA
6_Del_12	TTGGCATTCTTTTCTCGTCA	TGTGCCTTGACCTTGACAAC
6_Del_13	GGTTCGAACAGGGACTGAAA	CAACCCTTGTAGCCGAACAT
6_Del_15	TGGCTCATCATTTGGTCAAC	TTCTTCTCTGCAACCGACCT
6_Del_17	CCGACCAAAAATACCGAAAA	GGTACGGAGGGAAGGGAGTA
6_Del_18	CAGCTTCCTAGTAAAGCCATGC	TGGCACGCTTTTCAAACTAC
6_Del_19	GCGAATTATTTGGGATTGTGA	ATTTCGATGGTGGTTTCAGC
6_Del_20	TTCGTCTTTTTAAGCGCACA	GCTACATCTGCAGCGCATAC
6_Del_21	TAAGTCGAATTTGAACTTGGTTT	CGCCATTAGAAAAACAACTCG
6_Del_22	CCGGCTTTGCTCTGAATTAGT	ATCTCACCGAACGGAGACTG
6_Del_25	CTTGACCGGAATTGCAAGAT	ACTGACCACGCTATCGCTTT
6_Del_26	AGAATGGACGAACCCACAAG	GGCGTGTCTTCAAGCTGACT
6_Del_27	GCACAAAGTTGCGAAAATCA	AATGGAGGGAGTACGTGCAA
6_Del_30	GAGAAAAACACATTGCATTGGA	CACCACATTTACACCCCACA
6_Del_31	CAATGTCATGCCCCCTTAGT	CGAAATCAAACGACATGCAC
6_Del_32	TGGTACTGCAGCAGAGGATG	TCAGAGTTTTGCTCCCCAAC
6_Del_34	GGGTAGTGGGGTTGGTCTCT	TTTGAGGCCCTACCAAAATG
6_Del_35	CCAATCTGGCAACAATGAAA	ACAATCGGTTTTCCATCTGC

## Sheet: TableS2
Table S2. High-tillering phenotype data collected from F4 to F9 generation
Generation	F4	F5	F6	F7	F8	F9
Year	2012	2013	2016	2018	2018	2019
HT1 (CR40)	3	3	3	3	3	3
HT2 (Milyang23)	1	1	1	1	1	1
HT3	1	2	1	1	1	1
HT4	1	2	1	1	1	1
HT5	1	1	1	1	1	1
HT6	1	2	1	3	1	1
HT7	2	1	1	1	1	1
HT8	2	1	1	1	2	2
HT9	1	1	1	1	1	1
HT10	1	2	1	1	1	1
HT11	1	2	1	3	2	1
HT12	1	1	1	1	3	2
HT13	2	1	1	1	1	1
HT14	1	1	1	1	1	1
HT15	2	2	3	1	1	1
HT16	2	2	1	3	2	3
HT17	1	1	1	1	1	1
HT18	1	1	1	1	1	1
HT19	1	1	1	1	1	1
HT20	2	2	1	3	3	3
HT21	2	1	3	1	1	1
HT22	1	2	1	1	1	1
HT23	2	3	3	3	3	3
HT24	1	2	1	1	1	1
HT25	2	2	3	3	2	3
HT26	2	1	1	1	1	1
HT27	1	2	1	1	1	1
HT28	2	1	1	1	1	1
HT29	3	2	1	1	3	3
HT30	1	1	1	1	1	1
HT31	1	1	1	1	1	1
HT32	1	2	1	1	1	1
HT33	1	2	1	1	1	1
HT34	1	1	1	1	1	1
HT35	2	2	3	3	3	3
HT36	1	1	1	1	1	1
HT37	1	3	3	3	3	3
HT38	2	3	1	3	3	1
HT39	2	3	3	3	3	3
HT40	1	3	1	1	1	1
HT41	1	2	1	1	1	1
HT42	1	1	1	1	1	1
HT43	1	2	1	1	2	1
HT44	1	2	1	3	2	1
HT45	1	2	1	1	2	1
HT46	1	1	1	1	2	1
HT47	1	2	1	1	2	1
HT48	1	2	1	1	1	1
HT49	1	2	1	1	1	1
HT50	2	3	1	1	1	1
HT51	1	1	1	1	1	1
1,2, and 3 indicates no high-tillering(Milyang23 type), ambiguous, and clear high-tillering(CR40 type), respectively.

## Sheet: TableS3
Table S3. Genome-wide SNP dataset used for QTL-seq analysis
CHROM	POSI	variant	bulk1_depth	bulk2_depth	p99	p95	bulk1_SNPindex	bulk2_SNPindex	delta_SNPindex
chr01	1151	snp	29	24	0.5431	0.4181	1	0.0833	-0.9167
chr01	6918	snp	41	44	0.4933	0.3891	1	0.1591	-0.8409
chr01	17263	snp	37	47	0.4802	0.3755	1	0.1064	-0.8936
chr01	21546	snp	50	50	0.46	0.36	0.98	0.2	-0.78
chr01	31071	snp	48	32	0.4896	0.3854	1	0.2188	-0.7812
chr01	31478	snp	40	46	0.4804	0.3739	1	0.2174	-0.7826
chr01	34339	indel	43	43	0.4884	0.3721	0.9767	0.2791	-0.6977
chr01	46442	snp	47	21	0.5117	0.4002	1	0.619	-0.381
chr01	49376	snp	27	49	0.5011	0.39	1	0.2041	-0.7959
chr01	80943	snp	48	43	0.4806	0.3692	1	0.1628	-0.8372
chr01	95019	snp	31	33	0.5034	0.4047	1	0.1212	-0.8788
chr01	96763	indel	47	44	0.4778	0.3699	1	0.1818	-0.8182
chr01	118543	snp	46	21	0.5135	0.4058	1	0.1905	-0.8095
chr01	118797	snp	51	34	0.5098	0.3725	1	0.1765	-0.8235
chr01	123009	snp	32	18	0.5278	0.4271	1	0.2778	-0.7222
chr01	126942	snp	11	25	0.6182	0.4582	0.6364	0	-0.6364
chr01	126943	snp	9	27	0.5926	0.4815	0.5556	0.0741	-0.4815
chr01	127606	snp	36	34	0.4918	0.3954	1	0.1765	-0.8235
chr01	129602	snp	47	22	0.5174	0.4023	1	0.2273	-0.7727
chr01	135535	indel	48	32	0.4896	0.3854	1	0.25	-0.75
chr01	137002	snp	54	53	0.4769	0.3658	1	0.283	-0.717
chr01	150920	snp	44	37	0.4926	0.3857	1	0.1622	-0.8378
chr01	161393	snp	36	43	0.4897	0.3734	0.9722	0.2326	-0.7397
chr01	161907	snp	52	35	0.483	0.3775	1	0.2571	-0.7429
chr01	165099	snp	42	46	0.4845	0.3747	1	0.2609	-0.7391
chr01	170814	snp	29	31	0.505	0.4016	1	0.2581	-0.7419
chr01	171576	snp	44	46	0.4704	0.3735	1	0.2174	-0.7826
chr01	173923	snp	49	44	0.4917	0.3757	0.9796	0.25	-0.7296
chr01	174826	snp	25	30	0.5333	0.4133	1	0.2333	-0.7667
chr01	176334	indel	29	43	0.4924	0.3873	1	0.3721	-0.6279
chr01	178107	snp	37	45	0.4931	0.3724	1	0.1556	-0.8444
chr01	178109	indel	36	48	0.4931	0.375	1	0.125	-0.875
chr01	181426	snp	44	37	0.4926	0.3857	1	0.1081	-0.8919
chr01	181578	snp	49	40	0.4985	0.3735	1	0.075	-0.925
chr01	181807	snp	41	40	0.4817	0.3823	1	0.2	-0.8
chr01	182973	indel	37	42	0.4981	0.3726	1	0.3095	-0.6905
chr01	183057	indel	44	41	0.4933	0.3891	1	0.2927	-0.7073
chr01	183480	snp	36	37	0.5083	0.3761	1	0.1622	-0.8378
chr01	183691	snp	33	50	0.4891	0.3776	1	0.16	-0.84
chr01	185670	snp	33	27	0.5185	0.4007	1	0.0741	-0.9259
chr01	185991	snp	30	34	0.502	0.398	1	0.1765	-0.8235
chr01	190396	snp	46	29	0.5142	0.3891	1	0.1724	-0.8276
chr01	190435	indel	45	23	0.5159	0.4029	1	0.2174	-0.7826
chr01	190590	indel	30	21	0.5429	0.4143	1	0.4286	-0.5714
chr01	190786	snp	39	29	0.5031	0.3996	1	0.069	-0.931
chr01	192552	snp	33	41	0.5196	0.3917	1	0.1463	-0.8537
chr01	192836	snp	42	43	0.4834	0.3677	1	0.2558	-0.7442
chr01	193932	snp	32	35	0.5268	0.4018	1	0.2286	-0.7714
chr01	194123	snp	45	23	0.5159	0.4029	0.9778	0.3043	-0.6734
chr01	194204	snp	45	18	0.5333	0.4111	0.9778	0.1667	-0.8111
chr01	194698	snp	42	28	0.5	0.3929	1	0.3571	-0.6429
chr01	194757	snp	41	16	0.5335	0.4192	1	0.625	-0.375
chr01	194844	snp	45	30	0.5	0.3889	1	0.2667	-0.7333
chr01	195166	indel	43	19	0.5165	0.4051	1	0.6842	-0.3158
chr01	195254	snp	46	19	0.516	0.4073	1	0.5789	-0.4211
chr01	195334	snp	44	22	0.5227	0.4091	0.9773	0.3182	-0.6591
chr01	195934	snp	48	22	0.5303	0.4091	1	0.4091	-0.5909
chr01	196026	snp	35	26	0.522	0.4066	1	0.2308	-0.7692
chr01	196327	snp	38	14	0.5602	0.4361	1	0.3571	-0.6429
chr01	196736	snp	40	25	0.53	0.405	1	0.4	-0.6
chr01	196799	snp	34	10	0.5765	0.4529	1	0.9	-0.1
chr01	196865	snp	38	25	0.4968	0.3926	1	0.36	-0.64
chr01	197019	indel	39	47	0.4926	0.3863	1	0.2979	-0.7021
chr01	197171	indel	41	41	0.4878	0.3902	0.9756	0.3171	-0.6585
chr01	197317	snp	35	25	0.5257	0.4	1	0.4	-0.6
chr01	197654	snp	44	17	0.5321	0.4064	1	0.2941	-0.7059
chr01	197721	indel	50	36	0.4711	0.3667	1	0.3889	-0.6111
chr01	197811	snp	43	51	0.4806	0.3716	1	0.1961	-0.8039
chr01	197961	snp	59	57	0.4838	0.3628	1	0.2105	-0.7895
chr01	199556	snp	37	43	0.4965	0.3734	1	0.2326	-0.7674
chr01	200011	snp	46	40	0.4804	0.3739	1	0.175	-0.825
chr01	200785	snp	38	19	0.5263	0.4211	1	0.3684	-0.6316
chr01	201262	snp	31	20	0.5452	0.4161	1	0.25	-0.75
chr01	201560	snp	21	36	0.5397	0.4087	1	0.1667	-0.8333
chr01	201819	snp	32	14	0.5759	0.442	1	0.5	-0.5
chr01	201918	indel	35	23	0.5242	0.3975	1	0.3043	-0.6957
chr01	202131	snp	39	44	0.4878	0.3741	1	0.2273	-0.7727
chr01	202797	snp	42	22	0.5108	0.4004	1	0.3636	-0.6364
chr01	202886	snp	32	24	0.5312	0.4062	1	0.1667	-0.8333
chr01	203360	snp	44	36	0.4975	0.3763	1	0.2222	-0.7778
chr01	203468	snp	38	39	0.4798	0.3765	1	0.2308	-0.7692
chr01	204126	snp	32	39	0.5104	0.3942	1	0.1795	-0.8205
chr01	204403	snp	48	37	0.4882	0.3801	0.9792	0.2432	-0.7359
chr01	205489	snp	52	33	0.4913	0.3788	1	0.1212	-0.8788
chr01	205765	snp	41	38	0.4743	0.3768	0.9756	0.1842	-0.7914
chr01	206108	snp	35	50	0.5029	0.3857	1	0.38	-0.62
chr01	206262	snp	33	23	0.527	0.4058	1	0.5217	-0.4783
chr01	206291	snp	37	18	0.5345	0.4234	1	0.7222	-0.2778
chr01	206867	snp	42	35	0.481	0.3762	1	0.0857	-0.9143
chr01	207551	snp	43	13	0.5581	0.4365	1	0.9231	-0.0769
chr01	208857	indel	38	29	0.5036	0.3902	0.6053	0.069	-0.5363
chr01	209095	indel	41	24	0.5091	0.4014	0.9756	0.3333	-0.6423
chr01	209279	snp	28	26	0.5165	0.4066	0.9286	0.1923	-0.7363
chr01	209504	snp	22	24	0.5303	0.4318	0.9545	0.2083	-0.7462
chr01	209606	snp	25	13	0.5662	0.4492	1	0.3846	-0.6154
chr01	210196	snp	27	32	0.5278	0.4028	1	0.2188	-0.7812
chr01	210973	snp	45	37	0.4931	0.3724	1	0.2703	-0.7297
chr01	211407	snp	50	31	0.4865	0.3819	1	0.3226	-0.6774
chr01	211492	indel	36	37	0.5083	0.3761	0.9722	0.3243	-0.6479
chr01	212083	snp	51	35	0.4739	0.372	1	0.3429	-0.6571
chr01	212349	snp	52	38	0.4798	0.3765	1	0.2105	-0.7895
chr01	212589	snp	51	35	0.4739	0.372	1	0.3143	-0.6857
chr01	212679	snp	52	30	0.4923	0.3821	1	0.3667	-0.6333
chr01	212861	snp	50	28	0.5071	0.3857	1	0.4643	-0.5357
chr01	212927	snp	50	31	0.4865	0.3819	1	0.3548	-0.6452
chr01	213267	snp	30	14	0.5619	0.4429	1	0.6429	-0.3571
chr01	213480	snp	44	45	0.4838	0.3717	1	0.2444	-0.7556
chr01	213693	snp	42	22	0.5108	0.4004	1	0.5909	-0.4091
chr01	213832	snp	51	41	0.4773	0.374	1	0.2439	-0.7561
chr01	214196	snp	32	43	0.5022	0.3866	1	0.2093	-0.7907
chr01	215833	snp	35	16	0.5375	0.4179	1	0.3125	-0.6875
chr01	216085	indel	40	38	0.4961	0.3829	1	0.1842	-0.8158
chr01	216716	snp	38	27	0.5312	0.3986	1	0.1852	-0.8148
chr01	216858	indel	41	24	0.5091	0.4014	1	0.2917	-0.7083
chr01	217210	snp	35	33	0.5091	0.3913	1	0.2727	-0.7273
chr01	217299	indel	44	38	0.4976	0.3732	1	0.2368	-0.7632
chr01	217501	indel	54	49	0.4811	0.37	1	0.2857	-0.7143
chr01	217780	snp	41	27	0.5095	0.3993	1	0.4074	-0.5926
chr01	218299	snp	50	15	0.54	0.4267	1	0.6	-0.4
chr01	218584	snp	35	32	0.5268	0.4018	1	0.4062	-0.5938
chr01	218684	snp	44	31	0.4941	0.3878	1	0.1935	-0.8065
chr01	219137	snp	43	17	0.5335	0.4145	1	0.2941	-0.7059
chr01	219258	snp	34	24	0.527	0.4069	1	0.3333	-0.6667
chr01	219433	snp	32	12	0.5729	0.4479	1	0.6667	-0.3333
chr01	219716	snp	32	37	0.4966	0.3944	1	0.2703	-0.7297
chr01	219899	snp	43	16	0.532	0.4172	1	0.5	-0.5
chr01	219923	snp	44	15	0.5485	0.4333	1	0.6	-0.4
chr01	220053	snp	42	21	0.5238	0.4048	1	0.2381	-0.7619
chr01	220116	snp	40	26	0.5077	0.3942	1	0.2692	-0.7308
chr01	220600	snp	53	20	0.517	0.4038	1	0.3	-0.7
chr01	220768	snp	48	10	0.5833	0.4458	1	0.6	-0.4
chr01	220874	snp	47	31	0.4983	0.3905	1	0.4194	-0.5806
chr01	221359	snp	31	18	0.5287	0.4229	1	0.6111	-0.3889
chr01	221577	snp	33	20	0.5364	0.4152	1	0.25	-0.75
chr01	221775	indel	46	28	0.5031	0.3929	1	0.2857	-0.7143
chr01	221800	snp	43	24	0.5078	0.3866	1	0.25	-0.75
chr01	221961	snp	38	22	0.5215	0.3995	1	0.3636	-0.6364
chr01	222344	snp	52	26	0.5	0.3846	1	0.5385	-0.4615
chr01	222539	snp	49	41	0.4709	0.3723	1	0.1951	-0.8049
chr01	222966	snp	27	26	0.5484	0.4003	1	0.3462	-0.6538
chr01	223224	snp	37	25	0.5286	0.3968	0.973	0.24	-0.733
chr01	223374	snp	46	16	0.5489	0.4158	1	0.5	-0.5
chr01	223706	snp	44	18	0.5152	0.4116	0.9773	0.4444	-0.5328
chr01	223992	snp	36	15	0.5667	0.4333	1	0.6667	-0.3333
chr01	224128	snp	35	16	0.5375	0.4179	1	0.5625	-0.4375
chr01	224386	snp	47	16	0.5346	0.4269	1	0.6875	-0.3125
chr01	224427	indel	47	18	0.5225	0.4031	1	0.3889	-0.6111
chr01	224772	snp	43	10	0.5814	0.4512	1	0.8	-0.2
chr01	224969	snp	56	27	0.5073	0.3889	1	0.4444	-0.5556
chr01	225009	snp	49	22	0.5167	0.4007	1	0.5455	-0.4545
chr01	225357	snp	63	27	0.4921	0.381	1	0.4444	-0.5556
chr01	225462	snp	46	25	0.5026	0.3904	1	0.36	-0.64
chr01	225573	snp	45	25	0.5067	0.4	1	0.16	-0.84
chr01	225762	snp	48	19	0.5099	0.4046	1	0.5263	-0.4737
chr01	225902	indel	45	41	0.4894	0.3805	1	0.4146	-0.5854
chr01	225943	snp	45	37	0.4931	0.3724	1	0.4865	-0.5135
chr01	226107	snp	36	27	0.5278	0.3981	1	0.5556	-0.4444
chr01	226215	snp	46	40	0.4804	0.3739	1	0.425	-0.575
chr01	226340	snp	38	36	0.5073	0.383	1	0.2222	-0.7778
chr01	226561	snp	38	11	0.567	0.4378	1	0.6364	-0.3636
chr01	226633	indel	33	13	0.5571	0.4359	1	0.5385	-0.4615
chr01	227142	snp	27	17	0.549	0.4401	1	0.5294	-0.4706
chr01	227145	indel	27	18	0.537	0.4259	1	0.5	-0.5
chr01	227648	indel	50	23	0.5096	0.3922	1	0.3913	-0.6087
chr01	227920	indel	47	26	0.5098	0.3993	0.9787	0.5	-0.4787
chr01	228189	indel	34	31	0.5066	0.389	1	0.3871	-0.6129
chr01	228528	snp	36	19	0.5395	0.4225	1	0.1579	-0.8421
chr01	228592	snp	35	15	0.5524	0.4381	1	0.2667	-0.7333
chr01	228820	indel	35	35	0.5143	0.4	1	0.2857	-0.7143
chr01	228898	snp	40	36	0.4806	0.3778	1	0.1944	-0.8056
chr01	228945	indel	46	36	0.4855	0.3841	1	0.2778	-0.7222
chr01	229098	indel	35	33	0.5091	0.3913	1	0.2727	-0.7273
chr01	229546	snp	32	29	0.5183	0.3987	1	0.1379	-0.8621
chr01	229588	indel	32	30	0.5208	0.3938	1	0.1667	-0.8333
chr01	229637	indel	29	30	0.5241	0.392	1	0.3667	-0.6333
chr01	229659	snp	30	26	0.5128	0.3974	1	0.1923	-0.8077
chr01	229782	snp	37	26	0.5104	0.3909	1	0.0769	-0.9231
chr01	229990	snp	33	40	0.4985	0.3932	0.9697	0.15	-0.8197
chr01	230237	snp	38	13	0.5587	0.4291	1	0.6154	-0.3846
chr01	230349	snp	48	36	0.4931	0.375	1	0.25	-0.75
chr01	230475	snp	45	35	0.4952	0.381	1	0.2	-0.8
chr01	230660	indel	55	41	0.4896	0.3681	1	0.2195	-0.7805
chr01	230678	snp	57	33	0.4976	0.3796	1	0.1818	-0.8182
chr01	230792	snp	43	29	0.4924	0.3873	1	0.3448	-0.6552
chr01	231094	snp	38	13	0.5587	0.4291	1	0.6923	-0.3077
chr01	231459	snp	39	23	0.5184	0.4058	1	0.5217	-0.4783
chr01	231635	snp	28	33	0.513	0.4026	1	0.4848	-0.5152
chr01	231800	indel	34	26	0.5045	0.3959	1	0.6154	-0.3846
chr01	231903	snp	35	24	0.5262	0.4119	1	0.4583	-0.5417
chr01	232035	snp	35	40	0.4964	0.3821	1	0.25	-0.75
chr01	232174	snp	38	16	0.5329	0.4243	1	0.375	-0.625
chr01	232423	snp	40	16	0.55	0.4375	1	0.3125	-0.6875
chr01	232583	snp	33	25	0.5467	0.4085	1	0.36	-0.64
chr01	232765	snp	30	18	0.5444	0.4333	1	0.4444	-0.5556
chr01	232923	snp	50	23	0.5096	0.3922	1	0.3043	-0.6957
chr01	233321	snp	45	12	0.5722	0.4389	1	0.6667	-0.3333
chr01	233444	snp	46	25	0.5026	0.3904	1	0.32	-0.68
chr01	233625	snp	45	28	0.4968	0.3905	1	0.25	-0.75
chr01	233710	snp	39	18	0.5256	0.4103	1	0.2778	-0.7222
chr01	233816	snp	34	13	0.5701	0.4412	1	0.3846	-0.6154
chr01	233960	snp	44	18	0.5152	0.4116	1	0.2778	-0.7222
chr01	234280	snp	48	15	0.55	0.4292	1	0.4667	-0.5333
chr01	234451	snp	38	16	0.5329	0.4243	1	0.625	-0.375
chr01	234546	snp	40	20	0.525	0.4	1	0.4	-0.6
chr01	234851	indel	45	16	0.5458	0.4167	0.9778	0.3125	-0.6653
chr01	234986	snp	25	15	0.6	0.4533	1	0.2	-0.8
chr01	235131	snp	32	22	0.5199	0.4119	1	0.4091	-0.5909
chr01	235219	snp	28	15	0.55	0.4333	1	0.4	-0.6
chr01	235369	snp	36	19	0.5395	0.4225	1	0.3684	-0.6316
chr01	235495	indel	45	32	0.4924	0.3812	1	0.25	-0.75
chr01	235523	snp	39	27	0.51	0.3932	1	0.2222	-0.7778
chr01	235650	snp	38	24	0.5132	0.3969	1	0.4167	-0.5833
chr01	235703	snp	47	34	0.5094	0.3786	1	0.2353	-0.7647
chr01	235732	indel	53	36	0.4748	0.3768	1	0.1944	-0.8056
chr01	235906	snp	42	39	0.489	0.381	1	0.2821	-0.7179
chr01	236086	snp	48	35	0.4952	0.3762	1	0.2	-0.8
chr01	236227	snp	34	17	0.5294	0.4412	1	0.4706	-0.5294
chr01	236326	indel	45	27	0.4963	0.3926	1	0.3333	-0.6667
chr01	236405	snp	41	14	0.5627	0.4408	1	0.3571	-0.6429
chr01	237772	snp	50	20	0.52	0.4	1	0.3	-0.7
chr01	238059	indel	46	45	0.4942	0.3652	1	0.2	-0.8
chr01	238523	snp	58	13	0.5438	0.4244	1	0.7692	-0.2308
chr01	240034	indel	55	35	0.4831	0.3792	0.9818	0.3714	-0.6104
chr01	240290	snp	56	11	0.5536	0.4253	1	0.8182	-0.1818
chr01	240464	snp	37	35	0.4803	0.3853	1	0.1714	-0.8286
chr01	240501	indel	35	31	0.506	0.3917	1	0.2581	-0.7419
chr01	240581	snp	41	27	0.5095	0.3993	1	0.2593	-0.7407
chr01	240741	snp	38	14	0.5564	0.4361	1	0.4286	-0.5714
chr01	240891	indel	32	25	0.5325	0.4075	1	0.36	-0.64
chr01	240943	snp	33	22	0.5303	0.4091	1	0.3182	-0.6818
chr01	241013	snp	41	23	0.5228	0.403	1	0.2174	-0.7826
chr01	241526	snp	37	19	0.5235	0.4125	0.973	0.2632	-0.7098
chr01	242121	snp	49	20	0.5214	0.4102	1	0.65	-0.35
chr01	242339	snp	36	43	0.4897	0.3734	1	0.2093	-0.7907
chr01	242656	snp	49	24	0.506	0.4014	0.9796	0.5	-0.4796
chr01	242949	snp	46	41	0.4814	0.3706	0.9783	0.1951	-0.7831
chr01	243066	indel	52	30	0.4923	0.3821	1	0.2667	-0.7333
chr01	243219	snp	41	35	0.4906	0.3847	1	0.2571	-0.7429
chr01	243621	snp	43	49	0.4789	0.3711	1	0.1633	-0.8367
chr01	244044	snp	50	16	0.5325	0.415	1	0.875	-0.125
chr01	244334	snp	46	34	0.4974	0.3811	1	0.2941	-0.7059
chr01	244462	snp	53	34	0.4839	0.379	1	0.1765	-0.8235
chr01	244757	indel	43	49	0.4789	0.3711	1	0.2857	-0.7143
chr01	244922	snp	43	43	0.4884	0.3721	1	0.2093	-0.7907
chr01	245748	snp	32	22	0.5199	0.4119	1	0.3636	-0.6364
chr01	245880	snp	33	29	0.5162	0.4075	1	0.4138	-0.5862
chr01	246084	snp	30	22	0.5273	0.4091	1	0.3182	-0.6818
chr01	246254	snp	35	32	0.5268	0.4018	1	0.3438	-0.6562
chr01	246368	snp	37	44	0.4926	0.3857	1	0.3409	-0.6591
chr01	246632	snp	40	10	0.575	0.45	1	0.5	-0.5
chr01	246882	snp	35	12	0.5476	0.4333	1	0.4167	-0.5833
chr01	248062	snp	38	21	0.5301	0.4098	1	0.4286	-0.5714
chr01	248104	snp	43	10	0.5674	0.4512	1	0.6	-0.4
chr01	248217	snp	48	37	0.4882	0.3801	1	0.3243	-0.6757
chr01	248227	indel	49	39	0.4778	0.3757	1	0.3077	-0.6923
chr01	248479	snp	27	25	0.5348	0.4148	1	0.32	-0.68
chr01	248805	snp	47	8	0.5984	0.4707	1	0.625	-0.375
chr01	248895	snp	44	25	0.5045	0.3973	1	0.2	-0.8
chr01	249514	indel	34	44	0.4893	0.3877	1	0.3409	-0.6591
chr01	250512	snp	46	44	0.4704	0.3735	1	0.2045	-0.7955
chr01	250915	snp	47	42	0.4904	0.3789	1	0.1905	-0.8095
chr01	251228	snp	44	33	0.5	0.3864	1	0.2121	-0.7879
chr01	251541	snp	64	28	0.5067	0.3839	1	0.2143	-0.7857
chr01	251828	indel	56	48	0.4821	0.369	1	0.1667	-0.8333
chr01	251941	snp	46	42	0.4845	0.3747	1	0.1905	-0.8095
chr01	252012	indel	48	33	0.4848	0.3826	1	0.303	-0.697
chr01	252248	indel	37	42	0.4981	0.3726	1	0.2619	-0.7381
chr01	252367	snp	48	50	0.4758	0.3717	1	0.24	-0.76
chr01	252557	snp	46	47	0.4672	0.3566	1	0.1489	-0.8511
chr01	252897	snp	46	16	0.5489	0.4158	1	0.4375	-0.5625
chr01	253612	snp	46	44	0.4704	0.3735	1	0.25	-0.75
chr01	253947	snp	48	44	0.4792	0.3693	1	0.1591	-0.8409
chr01	254093	snp	38	20	0.5105	0.4026	1	0.3	-0.7
chr01	254191	snp	38	19	0.5263	0.4211	1	0.3158	-0.6842
chr01	254527	snp	40	34	0.5103	0.3926	1	0.2353	-0.7647
chr01	254965	snp	40	27	0.5148	0.3917	0.975	0.2222	-0.7528
chr01	255054	snp	40	25	0.53	0.405	1	0.32	-0.68
chr01	256314	snp	41	27	0.5095	0.3993	1	0.2963	-0.7037
chr01	256557	snp	31	41	0.4815	0.3839	1	0.2195	-0.7805
chr01	256654	indel	38	32	0.5066	0.3832	1	0.3125	-0.6875
chr01	256966	snp	35	21	0.5238	0.4095	1	0.1905	-0.8095
chr01	257127	snp	33	15	0.5576	0.4303	1	0.2	-0.8
chr01	257304	snp	38	9	0.5936	0.4678	1	0.6667	-0.3333
chr01	257370	indel	43	23	0.5268	0.4055	1	0.3478	-0.6522
chr01	257374	indel	42	24	0.5238	0.3988	1	0.4583	-0.5417
chr01	257520	snp	41	25	0.5073	0.3941	1	0.28	-0.72
chr01	257550	indel	45	23	0.5159	0.4029	1	0.4783	-0.5217
chr01	257625	snp	53	22	0.512	0.3954	1	0.2273	-0.7727
chr01	258047	snp	61	44	0.4866	0.3767	1	0.1364	-0.8636
chr01	258134	snp	37	38	0.4929	0.3876	1	0.1316	-0.8684
chr01	258268	indel	43	45	0.4765	0.3695	1	0.2667	-0.7333
chr01	258667	snp	43	14	0.5565	0.4319	1	0.2857	-0.7143
chr01	258894	snp	41	15	0.5496	0.4276	1	0.5333	-0.4667
chr01	258959	snp	38	16	0.5329	0.4243	1	0.3125	-0.6875
chr01	259133	snp	41	15	0.5496	0.4276	1	0.4	-0.6
chr01	259180	snp	44	12	0.5606	0.4394	1	0.5	-0.5
chr01	259183	indel	45	13	0.559	0.4342	1	0.5385	-0.4615
chr01	259321	snp	46	35	0.482	0.3733	1	0.1714	-0.8286
chr01	259763	snp	38	22	0.5215	0.3995	1	0.5	-0.5
chr01	259897	snp	38	26	0.5162	0.3887	0.9737	0.5	-0.4737
chr01	260001	indel	48	55	0.4693	0.3708	1	0.2727	-0.7273
chr01	260074	snp	47	38	0.4894	0.3791	1	0.2632	-0.7368
chr01	260110	indel	37	33	0.5004	0.3964	1	0.3939	-0.6061
chr01	260165	snp	44	19	0.5239	0.4043	1	0.4211	-0.5789
chr01	260246	snp	51	35	0.4863	0.372	1	0.2857	-0.7143
chr01	260431	snp	46	35	0.482	0.3733	1	0.3714	-0.6286
chr01	260658	snp	34	23	0.532	0.4015	1	0.6087	-0.3913
chr01	261829	snp	33	25	0.5467	0.4085	1	0.2	-0.8
chr01	261979	snp	32	39	0.5104	0.3942	1	0.2821	-0.7179
chr01	262185	snp	41	34	0.5014	0.3938	1	0.2647	-0.7353
chr01	262265	snp	43	20	0.514	0.4047	1	0.45	-0.55
chr01	262347	indel	48	32	0.4896	0.3854	1	0.2812	-0.7188
chr01	262363	snp	46	35	0.482	0.3733	1	0.3143	-0.6857
chr01	263086	snp	26	34	0.5045	0.3959	1	0.2353	-0.7647
chr01	263790	snp	46	30	0.5058	0.3855	1	0.1667	-0.8333
chr01	264568	snp	53	39	0.4794	0.3701	0.9811	0.2821	-0.6991
chr01	264797	snp	32	22	0.5199	0.4119	0.9688	0.5455	-0.4233
chr01	264831	snp	36	19	0.5395	0.4225	1	0.5263	-0.4737
chr01	265475	indel	47	53	0.4829	0.3673	1	0.2453	-0.7547
chr01	265624	snp	32	37	0.4966	0.3944	1	0.2162	-0.7838
chr01	265869	snp	39	44	0.4878	0.3741	1	0.1818	-0.8182
chr01	266081	snp	38	41	0.4743	0.3768	1	0.122	-0.878
chr01	266345	indel	46	35	0.482	0.3733	1	0.2857	-0.7143
chr01	266462	indel	44	34	0.4893	0.3877	1	0.1765	-0.8235
chr01	266783	indel	36	38	0.5073	0.383	1	0.2368	-0.7632
chr01	266806	snp	33	32	0.5076	0.3854	1	0.125	-0.875
chr01	266970	snp	32	10	0.5875	0.4625	1	0.4	-0.6
chr01	267038	indel	37	22	0.5209	0.4042	1	0.0909	-0.9091
chr01	267123	snp	46	32	0.4918	0.3899	1	0.0938	-0.9062
chr01	267211	indel	46	23	0.5217	0.3913	1	0.1739	-0.8261
chr01	267565	snp	35	24	0.5262	0.4119	1	0.2083	-0.7917
chr01	267818	snp	34	28	0.5147	0.4034	1	0.3214	-0.6786
chr01	268014	snp	29	31	0.505	0.4016	1	0.1935	-0.8065
chr01	268360	snp	38	17	0.5464	0.4226	1	0.5294	-0.4706
chr01	268840	snp	30	20	0.55	0.4167	0.9667	0.15	-0.8167
chr01	269050	snp	41	35	0.4906	0.3847	1	0.3429	-0.6571
chr01	269254	indel	37	38	0.4929	0.3876	1	0.2368	-0.7632
chr01	270481	snp	40	22	0.5273	0.4068	1	0.4091	-0.5909
chr01	270700	snp	54	18	0.5185	0.4074	1	0.3333	-0.6667
chr01	271028	snp	48	32	0.4896	0.3854	0.9792	0.375	-0.6042
chr01	273135	snp	41	18	0.5407	0.4228	1	0.5	-0.5
chr01	273251	indel	49	40	0.4985	0.3735	1	0.15	-0.85
chr01	273282	snp	45	41	0.4894	0.3805	1	0.2195	-0.7805
chr01	273956	snp	43	23	0.5268	0.4055	1	0.4348	-0.5652
chr01	273988	snp	38	36	0.5073	0.383	1	0.3611	-0.6389
chr01	274123	indel	29	44	0.4976	0.3926	1	0.2727	-0.7273
chr01	274524	snp	51	41	0.4773	0.374	0.9804	0.2683	-0.7121
chr01	274889	snp	39	29	0.5031	0.3996	1	0.2414	-0.7586
chr01	275067	snp	35	10	0.5714	0.4571	1	0.5	-0.5
chr01	275233	indel	50	19	0.5147	0.3968	1	0.2632	-0.7368
chr01	275322	snp	49	13	0.5447	0.4223	1	0.4615	-0.5385
chr01	275326	indel	50	12	0.55	0.4333	1	0.5	-0.5
chr01	275337	indel	48	13	0.5545	0.4295	0.8542	0.5385	-0.3157
chr01	275492	snp	45	21	0.5175	0.4	1	0.4286	-0.5714
chr01	282924	indel	29	10	0.5931	0.4586	0.6552	0.5	-0.1552
chr01	287317	snp	56	12	0.5655	0.4345	0.8214	0.4167	-0.4048
chr01	288192	snp	41	22	0.5078	0.4035	1	0.4091	-0.5909
chr01	288433	snp	29	11	0.5862	0.4514	1	0.4545	-0.5455
chr01	288583	snp	31	30	0.5086	0.4086	1	0.3333	-0.6667
chr01	288697	snp	42	19	0.5376	0.4035	1	0.3684	-0.6316
chr01	289085	snp	41	19	0.5289	0.4159	1	0.4737	-0.5263
chr01	289231	snp	45	43	0.4765	0.3695	1	0.2558	-0.7442
chr01	289917	snp	41	32	0.5091	0.3918	1	0.2188	-0.7812
chr01	290100	snp	40	8	0.6	0.475	1	0.25	-0.75
chr01	290362	snp	49	41	0.4709	0.3723	1	0.122	-0.878
chr01	290702	snp	54	26	0.4943	0.3832	1	0.2692	-0.7308
chr01	290810	snp	49	22	0.5167	0.4007	1	0.4091	-0.5909
chr01	291460	snp	39	55	0.489	0.3758	1	0.2909	-0.7091
chr01	292235	snp	36	29	0.5086	0.3898	1	0.3793	-0.6207
chr01	292609	snp	40	11	0.575	0.4523	1	0.5455	-0.4545
chr01	292678	snp	42	12	0.5595	0.4286	1	0.5833	-0.4167
chr01	292784	indel	47	20	0.5234	0.4032	1	0.15	-0.85
chr01	293180	snp	38	35	0.4842	0.3872	1	0.2571	-0.7429
chr01	293398	snp	41	26	0.5009	0.3931	1	0.2308	-0.7692
chr01	293709	snp	42	35	0.481	0.3762	1	0.0857	-0.9143
chr01	293982	snp	34	14	0.563	0.4328	1	0.2143	-0.7857
chr01	294450	indel	36	13	0.5556	0.4359	1	0.4615	-0.5385
chr01	294453	snp	36	11	0.5682	0.4495	1	0.4545	-0.5455
chr01	294552	indel	33	37	0.5004	0.3964	1	0.3243	-0.6757
chr01	294579	snp	37	40	0.498	0.3818	1	0.35	-0.65
chr01	294834	snp	45	24	0.5083	0.4056	1	0.5	-0.5
chr01	295314	snp	42	31	0.4885	0.3879	1	0.2581	-0.7419
chr01	295547	snp	28	21	0.5476	0.4167	1	0.2381	-0.7619
chr01	295827	snp	40	21	0.5048	0.4071	1	0.2381	-0.7619
chr01	296659	snp	28	28	0.5	0.3929	1	0.25	-0.75
chr01	296780	indel	44	35	0.4766	0.3799	1	0.3714	-0.6286
chr01	296781	indel	44	34	0.4893	0.3877	1	0.2353	-0.7647
chr01	296790	snp	45	33	0.499	0.3899	1	0.2727	-0.7273
chr01	296961	snp	31	27	0.5293	0.4134	0.9677	0.2963	-0.6714
chr01	297399	indel	38	25	0.4968	0.3926	1	0.52	-0.48
chr01	297454	snp	45	14	0.5365	0.4254	1	0.7143	-0.2857
chr01	298201	snp	49	28	0.5051	0.3827	1	0.25	-0.75
chr01	299342	indel	34	18	0.5425	0.4216	1	0.3889	-0.6111
chr01	299347	snp	30	18	0.5444	0.4333	1	0.3889	-0.6111
chr01	299499	snp	32	35	0.5268	0.4018	1	0.1143	-0.8857
chr01	300528	snp	36	23	0.5362	0.4094	0.9722	0.2609	-0.7114
chr01	300586	indel	36	42	0.4921	0.3849	0.9722	0.2381	-0.7341
chr01	300857	snp	43	24	0.5078	0.3866	1	0.2917	-0.7083
chr01	300888	snp	54	20	0.5148	0.4056	1	0.35	-0.65
chr01	301293	snp	43	15	0.538	0.4109	1	0.4667	-0.5333
chr01	301921	indel	37	13	0.553	0.4491	1	0.4615	-0.5385
chr01	302001	indel	30	15	0.5667	0.4333	1	0.2	-0.8
chr01	302232	snp	37	15	0.555	0.4216	1	0.5333	-0.4667
chr01	302592	snp	37	31	0.4987	0.3958	1	0.3548	-0.6452
chr01	302629	indel	35	31	0.506	0.3917	1	0.4194	-0.5806
chr01	302712	snp	37	16	0.5608	0.4324	1	0.5625	-0.4375
chr01	302759	snp	42	19	0.5376	0.4035	1	0.4737	-0.5263
chr01	302946	indel	48	15	0.55	0.4292	0.8958	0.4667	-0.4292
chr01	303146	snp	36	25	0.4978	0.39	1	0.28	-0.72
chr01	303680	snp	57	42	0.4825	0.3747	0.9825	0.1667	-0.8158
chr01	303797	snp	52	28	0.5	0.3846	1	0.1786	-0.8214
chr01	304168	snp	47	31	0.4983	0.3905	0.9787	0.2903	-0.6884
chr01	304376	snp	45	37	0.4931	0.3724	1	0.2703	-0.7297
chr01	304527	snp	40	37	0.498	0.3818	0.975	0.2162	-0.7588
chr01	305013	snp	45	43	0.4765	0.3695	1	0.3023	-0.6977
chr01	305555	snp	50	21	0.5095	0.3914	1	0.2857	-0.7143
chr01	305685	snp	29	21	0.5468	0.4122	1	0.5714	-0.4286
chr01	305730	snp	32	22	0.5199	0.4119	1	0.4545	-0.5455
chr01	306319	snp	42	35	0.481	0.3762	1	0.3429	-0.6571
chr01	306583	snp	40	17	0.5235	0.4147	1	0.5882	-0.4118
chr01	306611	snp	40	12	0.5667	0.4417	1	0.5	-0.5
chr01	306824	snp	34	36	0.4918	0.3954	1	0.25	-0.75
chr01	307898	snp	35	25	0.5257	0.4	1	0.24	-0.76
chr01	308158	snp	29	27	0.5338	0.3985	1	0.1481	-0.8519
chr01	308325	snp	34	41	0.5014	0.3938	0.9706	0.1951	-0.7755
chr01	308515	snp	32	32	0.5	0.4062	1	0.0625	-0.9375
chr01	308850	snp	38	39	0.4798	0.3765	1	0.2564	-0.7436
chr01	308933	snp	29	28	0.5099	0.4039	1	0.3214	-0.6786
chr01	309148	indel	37	38	0.4929	0.3876	1	0.2632	-0.7368
chr01	309149	indel	37	38	0.4929	0.3876	1	0.2368	-0.7632
chr01	309151	indel	40	36	0.4806	0.3778	1	0.2222	-0.7778
chr01	309751	snp	45	38	0.4784	0.369	1	0.2105	-0.7895
chr01	310101	snp	54	52	0.4729	0.3761	0.9815	0.2115	-0.7699
chr01	310447	snp	49	36	0.4864	0.377	1	0.3056	-0.6944
chr01	311351	snp	23	39	0.5184	0.4058	1	0.1795	-0.8205
chr01	312575	indel	44	20	0.5045	0.4	1	0.3	-0.7
chr01	312662	snp	42	26	0.5037	0.3974	1	0.2308	-0.7692
chr01	314623	snp	34	25	0.5247	0.4047	1	0.28	-0.72
chr01	314730	snp	28	26	0.5165	0.4066	1	0.2692	-0.7308
chr01	314926	snp	42	27	0.4947	0.3968	0.9762	0.2222	-0.754
chr01	315266	snp	39	33	0.4918	0.3869	1	0.2424	-0.7576
chr01	315347	snp	40	30	0.5	0.3833	1	0.2667	-0.7333
chr01	315858	snp	42	44	0.487	0.3734	1	0.2273	-0.7727
chr01	315949	indel	45	46	0.4942	0.3652	0.1778	0.3043	0.1266
chr01	316897	snp	52	13	0.5577	0.4423	1	0.4615	-0.5385
chr01	317069	snp	38	13	0.5587	0.4291	1	0.3077	-0.6923
chr01	317305	snp	45	19	0.5287	0.4117	1	0.5789	-0.4211
chr01	317438	snp	42	23	0.5124	0.3944	1	0.4348	-0.5652
chr01	317779	indel	35	30	0.4952	0.3905	0.9143	0.2667	-0.6476
chr01	317903	snp	37	44	0.4926	0.3857	1	0.1364	-0.8636
chr01	318026	indel	34	15	0.5647	0.4314	1	0.2667	-0.7333
chr01	318203	snp	35	36	0.5214	0.3825	1	0.0278	-0.9722
chr01	318555	snp	41	34	0.5014	0.3938	1	0.1176	-0.8824
chr01	318786	snp	54	55	0.4657	0.3741	1	0.2909	-0.7091
chr01	319037	snp	44	23	0.5059	0.3982	1	0.8261	-0.1739
chr01	320096	snp	44	39	0.4878	0.3741	1	0.3333	-0.6667
chr01	321006	snp	39	32	0.5104	0.3942	1	0.1875	-0.8125
chr01	321144	indel	42	14	0.5238	0.4286	1	0.8571	-0.1429
chr01	321145	snp	44	14	0.5552	0.4188	1	0.8571	-0.1429
chr01	321274	indel	48	20	0.5208	0.4042	1	0.35	-0.65
chr01	321374	snp	61	19	0.5211	0.4055	1	0.4211	-0.5789
chr01	321434	snp	47	20	0.5234	0.4032	1	0.45	-0.55
chr01	321436	indel	52	20	0.5038	0.4	1	0.55	-0.45
chr01	322438	snp	34	17	0.5294	0.4412	1	0.5294	-0.4706
chr01	322667	snp	44	30	0.5045	0.3909	1	0.2667	-0.7333
chr01	323759	snp	46	35	0.482	0.3733	1	0.2857	-0.7143
chr01	324318	snp	36	14	0.5675	0.4365	1	0.5714	-0.4286
chr01	325906	snp	50	22	0.5291	0.3982	1	0.5	-0.5
chr01	326083	snp	31	19	0.5348	0.4228	1	0.2632	-0.7368
chr01	326229	snp	44	18	0.5152	0.4116	1	0.2778	-0.7222
chr01	326467	snp	39	39	0.4872	0.3846	1	0.1282	-0.8718
chr01	326596	snp	33	21	0.5368	0.4156	1	0.5238	-0.4762
chr01	326714	snp	33	18	0.5505	0.4192	1	0.6111	-0.3889
chr01	326804	indel	26	27	0.5484	0.4003	1	0.3333	-0.6667
chr01	327115	snp	37	28	0.5068	0.39	1	0.3214	-0.6786
chr01	327308	indel	44	29	0.4976	0.3926	1	0.1724	-0.8276
chr01	327676	snp	42	27	0.4947	0.3968	1	0.3333	-0.6667
chr01	328505	indel	41	36	0.4824	0.374	1	0.2778	-0.7222
chr01	328854	snp	33	47	0.4842	0.3836	1	0.2553	-0.7447
chr01	329071	snp	23	18	0.5604	0.43	1	0.5556	-0.4444
chr01	329072	indel	23	18	0.5604	0.43	1	0.6111	-0.3889
chr01	329144	indel	47	18	0.5225	0.4031	1	0.5556	-0.4444
chr01	329227	indel	51	33	0.4938	0.3779	1	0.3333	-0.6667
chr01	329402	snp	34	23	0.532	0.4015	1	0.3043	-0.6957
chr01	329480	snp	41	25	0.5073	0.3941	1	0.28	-0.72
chr01	330047	snp	35	32	0.5268	0.4018	1	0.0938	-0.9062
chr01	330309	indel	38	21	0.5301	0.4098	1	0.381	-0.619
chr01	330333	snp	42	20	0.519	0.4119	1	0.25	-0.75
chr01	330723	snp	48	38	0.4857	0.3816	1	0.3158	-0.6842
chr01	330910	snp	46	44	0.4704	0.3735	1	0.2273	-0.7727
chr01	331084	snp	46	42	0.4845	0.3747	0.9783	0.2619	-0.7164
chr01	331250	snp	43	40	0.489	0.3709	1	0.15	-0.85
chr01	331419	indel	43	50	0.4735	0.3642	1	0.22	-0.78
chr01	332284	snp	26	22	0.535	0.4126	1	0.2727	-0.7273
chr01	332333	snp	28	24	0.5595	0.4167	1	0.3333	-0.6667
chr01	332501	indel	32	39	0.5104	0.3942	1	0.3333	-0.6667
chr01	332832	snp	36	27	0.5278	0.3981	1	0.3333	-0.6667
chr01	333068	indel	28	36	0.4921	0.3929	1	0.3333	-0.6667
chr01	333072	indel	28	35	0.5143	0.4	1	0.3143	-0.6857
chr01	333280	indel	33	25	0.5467	0.4085	1	0.32	-0.68
chr01	333612	indel	35	35	0.5143	0.4	1	0.3714	-0.6286
chr01	333794	snp	28	34	0.5147	0.4034	1	0.2647	-0.7353
chr01	334059	snp	32	33	0.5076	0.3854	1	0.303	-0.697
chr01	334177	snp	39	19	0.5331	0.4089	1	0.4737	-0.5263
chr01	334186	indel	45	22	0.5061	0.3919	1	0.4545	-0.5455
chr01	334641	snp	39	19	0.5331	0.4089	1	0.3684	-0.6316
chr01	334827	snp	40	47	0.4771	0.3734	0.975	0.234	-0.741
chr01	334838	indel	42	46	0.4845	0.3747	1	0.2826	-0.7174
chr01	334976	snp	32	21	0.5312	0.4182	1	0.1905	-0.8095
chr01	335270	snp	36	11	0.5682	0.4495	1	0.5455	-0.4545
chr01	335733	indel	37	31	0.4987	0.3958	1	0.5161	-0.4839
chr01	335736	snp	33	30	0.5091	0.397	1	0.4	-0.6
chr01	335744	indel	38	33	0.5167	0.3892	1	0.5152	-0.4848
chr01	336044	snp	38	35	0.4842	0.3872	1	0.4	-0.6
chr01	336118	snp	39	38	0.4798	0.3765	1	0.3158	-0.6842
chr01	336638	snp	47	49	0.4794	0.3604	1	0.1429	-0.8571
chr01	336876	snp	27	43	0.5168	0.3971	1	0.1628	-0.8372
chr01	337262	snp	41	35	0.4906	0.3847	1	0.2857	-0.7143
chr01	337330	snp	39	27	0.51	0.3932	1	0.3704	-0.6296
chr01	338338	snp	46	12	0.5471	0.4312	1	0.25	-0.75
chr01	338497	snp	32	44	0.5	0.3864	1	0.1818	-0.8182
chr01	338759	snp	40	37	0.498	0.3818	1	0.0811	-0.9189
chr01	338928	snp	45	43	0.4765	0.3695	1	0.2093	-0.7907
chr01	339047	snp	39	21	0.5238	0.4029	1	0.4286	-0.5714
chr01	339571	snp	37	42	0.4981	0.3726	1	0.3095	-0.6905
chr01	340431	snp	33	40	0.4985	0.3932	1	0.275	-0.725
chr01	340569	snp	45	49	0.4884	0.3755	1	0.2653	-0.7347
chr01	340919	indel	35	55	0.4831	0.3792	1	0.2364	-0.7636
chr01	341236	snp	37	49	0.4981	0.3833	1	0.1429	-0.8571
chr01	341564	snp	48	47	0.4947	0.3697	1	0.4043	-0.5957
chr01	342229	snp	36	48	0.4931	0.375	1	0.3542	-0.6458
chr01	342431	snp	43	28	0.505	0.387	1	0.1786	-0.8214
chr01	343076	snp	44	45	0.4838	0.3717	1	0.2667	-0.7333
chr01	343206	snp	48	43	0.4806	0.3692	1	0.1395	-0.8605
chr01	343304	indel	40	36	0.4806	0.3778	1	0.3056	-0.6944
chr01	343703	snp	38	30	0.4982	0.386	1	0.2333	-0.7667
chr01	343774	snp	40	28	0.5071	0.3893	1	0.2143	-0.7857
chr01	344771	snp	45	38	0.4784	0.369	1	0.2895	-0.7105
chr01	344975	snp	45	36	0.5	0.3833	1	0.3056	-0.6944
chr01	345106	snp	42	33	0.4978	0.3874	1	0.303	-0.697
chr01	345464	snp	31	41	0.4815	0.3839	1	0.2195	-0.7805
chr01	346888	indel	42	42	0.4762	0.381	1	0.2857	-0.7143
chr01	347300	indel	39	40	0.4955	0.3904	0.9744	0.4	-0.5744
chr01	347909	indel	39	44	0.4878	0.3741	1	0.3182	-0.6818
chr01	348351	snp	31	31	0.5161	0.3871	1	0.2581	-0.7419
chr01	348892	snp	45	35	0.4952	0.381	0.9778	0.2857	-0.6921
chr01	349273	snp	37	24	0.5113	0.3986	1	0.2083	-0.7917
chr01	349920	snp	40	41	0.4817	0.3823	1	0.2683	-0.7317
chr01	351162	snp	47	38	0.4894	0.3791	1	0.2105	-0.7895
chr01	351431	snp	36	51	0.4869	0.3775	1	0.2941	-0.7059
chr01	351578	snp	43	36	0.4897	0.3734	1	0.1944	-0.8056
chr01	351785	snp	30	50	0.4867	0.38	0.9667	0.22	-0.7467
chr01	351793	indel	34	47	0.5094	0.3786	0.9706	0.2766	-0.694
chr01	352040	snp	39	46	0.4849	0.3763	0.9744	0.1087	-0.8657
chr01	352145	indel	32	38	0.5066	0.3832	0.9688	0.2105	-0.7582
chr01	352608	snp	25	36	0.4978	0.39	1	0.2222	-0.7778
chr01	352745	snp	33	11	0.5758	0.4545	1	0.3636	-0.6364
chr01	353030	snp	27	39	0.51	0.3932	1	0.1538	-0.8462
chr01	353142	snp	26	27	0.5484	0.4003	1	0.2963	-0.7037
chr01	353617	snp	36	52	0.485	0.3803	1	0.1923	-0.8077
chr01	353959	indel	38	50	0.4832	0.3705	1	0.24	-0.76
chr01	354705	snp	33	51	0.4938	0.3779	0.9697	0.1961	-0.7736
chr01	355332	indel	39	47	0.4926	0.3863	1	0.2766	-0.7234
chr01	356270	indel	33	43	0.5088	0.3876	1	0.3721	-0.6279
chr01	356473	snp	30	34	0.502	0.398	1	0.3529	-0.6471
chr01	356556	snp	28	29	0.5099	0.4039	0.9643	0.2759	-0.6884
chr01	357159	snp	29	45	0.4897	0.3831	0.9655	0.2667	-0.6989
chr01	357440	snp	39	34	0.4932	0.3793	1	0.3235	-0.6765
chr01	357697	snp	46	12	0.5471	0.4312	1	0.6667	-0.3333
chr01	358289	snp	34	44	0.4893	0.3877	1	0.1818	-0.8182
chr01	358897	snp	33	44	0.5	0.3864	0.9697	0.1364	-0.8333
chr01	360853	snp	32	48	0.4896	0.3854	1	0.1875	-0.8125
chr01	361342	snp	25	50	0.48	0.38	1	0.22	-0.78
chr01	362225	snp	52	39	0.4679	0.3654	1	0.2308	-0.7692
chr01	362378	snp	40	45	0.4833	0.3778	1	0.2444	-0.7556
chr01	362757	indel	36	49	0.4864	0.377	1	0.2653	-0.7347
chr01	363205	snp	43	28	0.505	0.387	1	0.1429	-0.8571
chr01	363376	snp	42	29	0.5025	0.3801	1	0.3103	-0.6897
chr01	363463	snp	43	31	0.4914	0.3841	1	0.2903	-0.7097
chr01	363775	snp	32	36	0.5035	0.3958	1	0.0833	-0.9167
chr01	363994	snp	47	42	0.4904	0.3789	1	0.119	-0.881
chr01	364352	snp	28	43	0.505	0.387	1	0.186	-0.814
chr01	364850	snp	28	48	0.503	0.3869	1	0.2917	-0.7083
chr01	365261	snp	35	45	0.4952	0.381	1	0.1778	-0.8222
chr01	365569	snp	42	36	0.4921	0.3849	1	0.1944	-0.8056
chr01	365876	snp	30	42	0.5	0.3762	1	0.2143	-0.7857
chr01	366448	snp	47	41	0.4738	0.3612	1	0.1463	-0.8537
chr01	366620	snp	23	38	0.5275	0.4062	1	0.1053	-0.8947
chr01	366942	indel	33	43	0.5088	0.3876	1	0.3256	-0.6744
chr01	367003	snp	35	49	0.4857	0.3755	1	0.2449	-0.7551
chr01	367924	snp	37	42	0.4981	0.3726	1	0.2381	-0.7619
chr01	368075	snp	33	53	0.4974	0.3836	1	0.1698	-0.8302
chr01	368454	indel	39	54	0.4801	0.3732	1	0.3148	-0.6852
chr01	369720	snp	40	62	0.4702	0.3718	0.975	0.1935	-0.7815
chr01	370760	snp	41	36	0.4824	0.374	1	0.1389	-0.8611
chr01	370786	indel	41	42	0.4925	0.3746	1	0.2619	-0.7381
chr01	371092	snp	42	34	0.4846	0.3669	1	0.2941	-0.7059
chr01	371149	snp	32	36	0.5035	0.3958	1	0.25	-0.75
chr01	371412	snp	38	28	0.5038	0.3985	1	0.2143	-0.7857
chr01	371624	indel	25	23	0.5426	0.4191	1	0.5217	-0.4783
chr01	371829	indel	37	33	0.5004	0.3964	1	0.2121	-0.7879
chr01	372427	snp	35	38	0.4842	0.3872	1	0.2895	-0.7105
chr01	372780	snp	38	34	0.4985	0.387	1	0.1765	-0.8235
chr01	373422	snp	41	31	0.4815	0.3839	1	0.2258	-0.7742
chr01	374236	snp	38	53	0.4806	0.3704	1	0.3208	-0.6792
chr01	374495	snp	37	37	0.4865	0.3784	0.973	0.2432	-0.7297
chr01	374610	snp	46	42	0.4845	0.3747	1	0.2381	-0.7619
chr01	374895	indel	36	43	0.4897	0.3734	1	0.2791	-0.7209
chr01	375130	snp	39	40	0.4955	0.3904	1	0.225	-0.775
chr01	375282	indel	39	36	0.4957	0.3761	1	0.1667	-0.8333
chr01	375417	indel	35	24	0.5262	0.4119	1	0.3333	-0.6667
chr01	375814	snp	46	54	0.471	0.3655	0.9783	0.1852	-0.7931
chr01	376415	snp	32	40	0.5125	0.3938	1	0.175	-0.825
chr01	376675	snp	45	41	0.4894	0.3805	0.9778	0.1951	-0.7827
chr01	378745	snp	36	45	0.5	0.3833	1	0.2	-0.8
chr01	378933	snp	46	46	0.4783	0.3696	1	0.2391	-0.7609
chr01	379516	indel	30	36	0.5111	0.4	1	0.4444	-0.5556
chr01	380686	snp	33	30	0.5091	0.397	1	0.2	-0.8
chr01	380796	snp	37	28	0.5068	0.39	1	0.25	-0.75
chr01	380957	snp	25	38	0.4968	0.3926	1	0.1579	-0.8421
chr01	380989	indel	29	31	0.505	0.4016	1	0.3548	-0.6452
chr01	381232	snp	34	27	0.5207	0.4085	1	0.4815	-0.5185
chr01	381519	indel	34	43	0.4918	0.3769	1	0.1395	-0.8605
chr01	381600	snp	38	42	0.4962	0.3797	1	0.0238	-0.9762
chr01	381943	snp	35	36	0.5214	0.3825	1	0.1389	-0.8611
chr01	382060	snp	34	42	0.4846	0.3669	0.9706	0.119	-0.8515
chr01	382375	snp	34	26	0.5045	0.3959	1	0.3462	-0.6538
chr01	382470	snp	40	42	0.494	0.3857	1	0.1905	-0.8095
chr01	382831	indel	48	53	0.4768	0.3707	1	0.3774	-0.6226
chr01	383069	indel	33	26	0.521	0.4056	1	0.3846	-0.6154
chr01	383330	snp	39	17	0.5339	0.4133	1	0.4706	-0.5294
chr01	383701	snp	40	14	0.5571	0.4321	1	0.6429	-0.3571
chr01	383993	snp	22	42	0.5108	0.4004	1	0.2143	-0.7857
chr01	384068	indel	25	40	0.53	0.405	1	0.35	-0.65
chr01	384226	indel	27	46	0.4976	0.3953	1	0.413	-0.587
chr01	384485	snp	32	14	0.5759	0.442	1	0.7143	-0.2857
chr01	384491	snp	34	12	0.5686	0.451	1	0.8333	-0.1667
chr01	384603	snp	32	23	0.538	0.4198	1	0.2174	-0.7826
chr01	385290	snp	53	35	0.4798	0.3752	1	0.2286	-0.7714
chr01	385912	snp	30	48	0.4792	0.3792	1	0.3125	-0.6875
chr01	386596	indel	29	25	0.5241	0.4041	1	0.12	-0.88
chr01	386768	snp	19	28	0.5376	0.4173	1	0.1429	-0.8571
chr01	387408	snp	38	11	0.567	0.4378	1	0.3636	-0.6364
chr01	387498	indel	41	33	0.5196	0.3917	1	0.303	-0.697
chr01	387565	indel	42	41	0.4925	0.3746	0.9524	0.1951	-0.7573
chr01	387578	snp	39	35	0.4894	0.3868	1	0.2	-0.8
chr01	387608	indel	54	34	0.4858	0.3758	1	0.2353	-0.7647
chr01	387808	snp	41	39	0.5022	0.3946	1	0.2051	-0.7949
chr01	388025	snp	34	10	0.5765	0.4529	1	0.8	-0.2
chr01	388108	snp	44	32	0.5	0.3864	1	0.4375	-0.5625
chr01	388162	indel	44	40	0.4727	0.3773	1	0.35	-0.65
chr01	388748	indel	42	39	0.489	0.381	1	0.2051	-0.7949
chr01	389168	snp	30	19	0.5421	0.4228	0.9667	0.3158	-0.6509
chr01	389302	snp	27	19	0.5458	0.4308	1	0.4737	-0.5263
chr01	389515	snp	35	15	0.5524	0.4381	1	0.6	-0.4
chr01	389867	snp	16	21	0.5744	0.4494	1	0.2381	-0.7619
chr01	390363	snp	32	34	0.4908	0.3897	1	0.2059	-0.7941
chr01	390365	indel	35	34	0.5067	0.3916	1	0.2059	-0.7941
chr01	390604	snp	37	38	0.4929	0.3876	1	0.1316	-0.8684
chr01	390705	snp	40	17	0.5235	0.4147	1	0.1765	-0.8235
chr01	390750	snp	40	25	0.53	0.405	0.975	0.28	-0.695
chr01	390942	snp	31	30	0.5086	0.4086	1	0.3667	-0.6333
chr01	391091	snp	32	21	0.5312	0.4182	1	0.2857	-0.7143
chr01	391145	indel	38	20	0.5105	0.4026	1	0.35	-0.65
chr01	391405	snp	31	23	0.5344	0.4165	1	0.1304	-0.8696
chr01	391579	snp	38	29	0.5036	0.3902	1	0.2069	-0.7931
chr01	391865	indel	49	24	0.506	0.4014	1	0.375	-0.625
chr01	392234	snp	40	30	0.5	0.3833	1	0.2	-0.8
chr01	392970	snp	28	32	0.5268	0.4018	1	0.2812	-0.7188
chr01	394577	snp	25	39	0.5262	0.401	1	0.1282	-0.8718
chr01	395133	indel	43	46	0.4894	0.3716	1	0.2391	-0.7609
chr01	395587	indel	33	43	0.5088	0.3876	1	0.1628	-0.8372
chr01	395632	snp	35	46	0.482	0.3733	1	0.1957	-0.8043
chr01	396291	snp	36	26	0.5235	0.4081	1	0.5	-0.5
chr01	396366	indel	40	22	0.5273	0.4068	1	0.6818	-0.3182
chr01	396418	indel	42	28	0.5	0.3929	1	0.4286	-0.5714
chr01	397655	snp	34	25	0.5247	0.4047	1	0.28	-0.72
chr01	397766	snp	36	33	0.4975	0.3939	1	0.3636	-0.6364
chr01	398076	snp	33	16	0.5417	0.4205	1	0.5	-0.5
chr01	399540	indel	31	35	0.506	0.3917	1	0.2857	-0.7143
chr01	399741	snp	43	41	0.5026	0.3806	1	0.1707	-0.8293
chr01	399919	snp	46	37	0.49	0.3719	1	0.2162	-0.7838
chr01	400155	snp	46	44	0.4704	0.3735	1	0.1818	-0.8182
chr01	400356	indel	39	28	0.5192	0.3965	1	0.2857	-0.7143
chr01	400385	snp	40	34	0.5103	0.3926	1	0.2941	-0.7059
chr01	400634	snp	39	14	0.5604	0.4414	1	0.4286	-0.5714
chr01	402057	snp	35	11	0.5662	0.4571	1	0.6364	-0.3636
chr01	402486	snp	35	14	0.5714	0.4429	1	0.4286	-0.5714
chr01	404206	snp	28	22	0.5422	0.4156	0.5	0.1818	-0.3182
chr01	404436	snp	50	30	0.4867	0.38	0.6	0.2333	-0.3667
chr01	405217	snp	27	10	0.6037	0.4667	1	0.5	-0.5
chr01	406638	snp	42	11	0.5801	0.4524	1	0.7273	-0.2727
chr01	406648	indel	36	11	0.5682	0.4495	1	0.7273	-0.2727
chr01	406957	snp	40	33	0.4985	0.3932	1	0.3636	-0.6364
chr01	407022	indel	42	21	0.5238	0.4048	1	0.4762	-0.5238
chr01	407355	indel	39	24	0.5	0.4038	1	0.4167	-0.5833
chr01	407368	snp	39	23	0.5184	0.4058	1	0.3913	-0.6087
chr01	408467	snp	47	30	0.4844	0.3745	1	0.3333	-0.6667
chr01	408584	indel	41	14	0.5627	0.4408	1	0.4286	-0.5714
chr01	409945	snp	44	37	0.4926	0.3857	1	0.2973	-0.7027
chr01	410363	snp	45	16	0.5458	0.4167	1	0.3125	-0.6875
chr01	410573	snp	40	24	0.5	0.4	0.975	0.375	-0.6
chr01	413059	snp	32	11	0.5966	0.4716	1	0.5455	-0.4545
chr01	414463	snp	37	21	0.5187	0.4041	1	0.4286	-0.5714
chr01	414605	snp	42	37	0.4981	0.3726	1	0.3243	-0.6757
chr01	414739	snp	44	35	0.4766	0.3799	1	0.3143	-0.6857
chr01	415057	snp	30	21	0.5429	0.4143	1	0.381	-0.619
chr01	415487	snp	38	18	0.5409	0.4123	1	0.2222	-0.7778
chr01	415777	indel	38	32	0.5066	0.3832	1	0.2812	-0.7188
chr01	416077	snp	40	12	0.5667	0.4417	1	0.4167	-0.5833
chr01	416114	indel	38	22	0.5215	0.3995	1	0.2273	-0.7727
chr01	416424	snp	45	40	0.4833	0.3778	1	0.225	-0.775
chr01	417338	indel	38	41	0.4743	0.3768	1	0.2195	-0.7805
chr01	417416	snp	38	46	0.4863	0.3799	1	0.1957	-0.8043
chr01	418833	snp	32	36	0.5035	0.3958	1	0.1944	-0.8056
chr01	419347	snp	41	35	0.4906	0.3847	0.9756	0.1429	-0.8328
chr01	420274	snp	32	42	0.503	0.3854	1	0.2381	-0.7619
chr01	420595	snp	34	33	0.4955	0.3993	1	0.2121	-0.7879
chr01	420877	snp	36	34	0.4918	0.3954	1	0.2647	-0.7353
chr01	421072	snp	43	24	0.5078	0.3866	1	0.4167	-0.5833
chr01	421269	snp	40	54	0.4843	0.3685	1	0.2037	-0.7963
chr01	421521	indel	38	42	0.4962	0.3797	1	0.3571	-0.6429
chr01	421633	indel	43	50	0.4735	0.3642	1	0.28	-0.72
chr01	421843	snp	40	43	0.489	0.3709	0.95	0.186	-0.764
chr01	421857	indel	42	47	0.4904	0.3789	0.8095	0.1702	-0.6393
chr01	422035	snp	34	14	0.563	0.4328	1	0.6429	-0.3571
chr01	422153	snp	29	17	0.568	0.4341	1	0.2353	-0.7647
chr01	422165	snp	28	17	0.5504	0.4307	1	0.2353	-0.7647
chr01	422574	indel	34	32	0.4908	0.3897	1	0.1562	-0.8438
chr01	422982	indel	45	37	0.4931	0.3724	1	0.3243	-0.6757
chr01	423109	snp	39	26	0.5128	0.3974	1	0.3077	-0.6923
chr01	423187	snp	42	20	0.519	0.4119	1	0.3	-0.7
chr01	423427	snp	40	40	0.5	0.375	1	0.2	-0.8
chr01	423620	snp	37	36	0.5083	0.3761	1	0.2222	-0.7778
chr01	423692	snp	35	21	0.5238	0.4095	1	0.2857	-0.7143
chr01	423780	indel	26	37	0.5104	0.3909	1	0.2432	-0.7568
chr01	423829	snp	20	35	0.5357	0.4143	1	0.2286	-0.7714
chr01	423835	indel	26	38	0.5162	0.3887	1	0.2632	-0.7368
chr01	423836	indel	26	38	0.5162	0.3887	1	0.2368	-0.7632
chr01	423978	snp	44	42	0.487	0.3734	1	0.2381	-0.7619
chr01	423999	indel	41	45	0.4894	0.3805	1	0.3778	-0.6222
chr01	424121	snp	38	52	0.4798	0.3765	1	0.2885	-0.7115
chr01	424243	indel	40	37	0.498	0.3818	1	0.4324	-0.5676
chr01	424260	snp	33	29	0.5162	0.4075	1	0.3793	-0.6207
chr01	424494	indel	36	39	0.4957	0.3761	1	0.3846	-0.6154
chr01	424517	snp	34	41	0.5014	0.3938	1	0.3659	-0.6341
chr01	425069	snp	37	25	0.5286	0.3968	1	0.24	-0.76
chr01	425846	snp	46	8	0.5924	0.4783	1	0.875	-0.125
chr01	426696	snp	40	24	0.5	0.4	1	0.125	-0.875
chr01	426828	snp	48	21	0.497	0.3958	1	0.2857	-0.7143
chr01	426951	snp	37	14	0.5695	0.4344	1	0.2143	-0.7857
chr01	427036	indel	41	31	0.4815	0.3839	0.9756	0.1935	-0.7821
chr01	427094	snp	38	20	0.5105	0.4026	0.9737	0.25	-0.7237
chr01	427228	snp	32	29	0.5183	0.3987	1	0.3448	-0.6552
chr01	427367	snp	43	36	0.4897	0.3734	1	0.1944	-0.8056
chr01	427380	indel	46	37	0.49	0.3719	1	0.4324	-0.5676
chr01	427804	snp	33	35	0.5091	0.3913	1	0.1714	-0.8286
chr01	428099	snp	38	48	0.4857	0.3816	1	0.3333	-0.6667
chr01	428382	snp	41	19	0.5289	0.4159	1	0.4737	-0.5263
chr01	428429	indel	42	25	0.5067	0.3943	0.9762	0.4	-0.5762
chr01	428431	snp	41	22	0.5078	0.4035	0.9756	0.4091	-0.5665
chr01	428633	snp	43	40	0.489	0.3709	1	0.2	-0.8
chr01	428855	snp	44	33	0.5	0.3864	0.9773	0.303	-0.6742
chr01	429439	snp	35	29	0.5133	0.3931	1	0.4138	-0.5862
chr01	429556	snp	31	19	0.5348	0.4228	1	0.4737	-0.5263
chr01	430068	snp	38	30	0.4982	0.386	1	0.2	-0.8
chr01	430251	snp	24	23	0.5326	0.4058	1	0.2174	-0.7826
chr01	430321	snp	41	19	0.5289	0.4159	1	0.3158	-0.6842
chr01	430366	indel	46	19	0.516	0.4073	1	0.3684	-0.6316
chr01	430435	snp	44	14	0.5552	0.4188	1	0.5714	-0.4286
chr01	430644	snp	41	19	0.5289	0.4159	1	0.5789	-0.4211
chr01	430747	indel	35	27	0.5037	0.3979	1	0.5185	-0.4815
chr01	430794	snp	29	20	0.5431	0.4207	1	0.55	-0.45
chr01	430850	snp	33	25	0.5467	0.4085	1	0.44	-0.56
chr01	431016	snp	29	19	0.5336	0.4265	1	0.4737	-0.5263
chr01	431028	indel	28	17	0.5504	0.4307	1	0.5294	-0.4706
chr01	431461	snp	38	11	0.567	0.4378	1	0.2727	-0.7273
chr01	431606	snp	31	23	0.5344	0.4165	1	0.3478	-0.6522
chr01	434096	snp	38	23	0.5275	0.4062	1	0.3478	-0.6522
chr01	435255	indel	46	28	0.5031	0.3929	1	0.3571	-0.6429
chr01	435263	snp	42	28	0.5	0.3929	1	0.3571	-0.6429
chr01	435301	indel	41	32	0.5091	0.3918	1	0.5938	-0.4062
chr01	437940	snp	37	40	0.498	0.3818	1	0.275	-0.725
chr01	438069	snp	41	18	0.5407	0.4228	1	0.4444	-0.5556
chr01	438480	snp	37	21	0.5187	0.4041	1	0.381	-0.619
chr01	438644	snp	35	23	0.5242	0.3975	1	0.6087	-0.3913
chr01	438790	indel	28	25	0.5186	0.4114	1	0.44	-0.56
chr01	438902	snp	21	23	0.5487	0.4182	1	0.4783	-0.5217
chr01	439188	snp	41	21	0.5168	0.3984	1	0.2857	-0.7143
chr01	439694	snp	36	27	0.5278	0.3981	1	0.4444	-0.5556
chr01	439835	snp	37	19	0.5235	0.4125	1	0.6316	-0.3684
chr01	439989	snp	37	19	0.5235	0.4125	1	0.4211	-0.5789
chr01	440308	snp	34	24	0.527	0.4069	1	0.375	-0.625
chr01	440563	snp	54	13	0.5313	0.4302	1	0.5385	-0.4615
chr01	440762	snp	42	20	0.519	0.4119	1	0.45	-0.55
chr01	440820	snp	39	17	0.5339	0.4133	1	0.5882	-0.4118
chr01	441674	snp	34	20	0.5235	0.4118	1	0.5	-0.5
chr01	441809	snp	31	32	0.5242	0.3982	1	0.1562	-0.8438
chr01	441911	snp	40	16	0.55	0.4375	1	0.375	-0.625
chr01	441978	snp	44	18	0.5152	0.4116	1	0.3889	-0.6111
chr01	442102	snp	42	46	0.4845	0.3747	1	0.1522	-0.8478
chr01	442733	snp	45	39	0.4667	0.3709	0.9778	0.1538	-0.8239
chr01	442974	snp	33	50	0.4891	0.3776	1	0.2	-0.8
chr01	443105	snp	34	47	0.5094	0.3786	1	0.1277	-0.8723
chr01	443313	snp	39	33	0.4918	0.3869	1	0.2424	-0.7576
chr01	443960	snp	45	38	0.4784	0.369	0.9778	0.1579	-0.8199
chr01	444178	snp	44	27	0.4992	0.3855	0.9773	0.2593	-0.718
chr01	444338	indel	28	15	0.55	0.4333	0.9286	0.5333	-0.3952
chr01	444476	indel	38	36	0.5073	0.383	1	0.3611	-0.6389
chr01	444750	snp	31	30	0.5086	0.4086	1	0.3	-0.7
chr01	444790	indel	29	39	0.5031	0.3996	1	0.2308	-0.7692
chr01	444863	snp	33	32	0.5076	0.3854	1	0.1875	-0.8125
chr01	444962	snp	42	46	0.4845	0.3747	1	0.2391	-0.7609
chr01	445213	snp	31	34	0.5066	0.389	1	0.2059	-0.7941
chr01	445330	snp	32	34	0.4908	0.3897	1	0.2059	-0.7941
chr01	445813	snp	34	48	0.489	0.3738	1	0.1667	-0.8333
chr01	446256	snp	39	39	0.4872	0.3846	1	0.1026	-0.8974
chr01	446714	snp	42	46	0.4845	0.3747	1	0.1522	-0.8478
chr01	446854	snp	36	43	0.4897	0.3734	1	0.2093	-0.7907
chr01	446962	snp	25	38	0.4968	0.3926	1	0.2368	-0.7632
chr01	447783	indel	35	29	0.5133	0.3931	1	0.3103	-0.6897
chr01	447797	snp	30	29	0.5241	0.392	1	0.3448	-0.6552
chr01	447943	snp	23	25	0.5426	0.4191	1	0.36	-0.64
chr01	448635	snp	37	11	0.5749	0.4496	1	0.5455	-0.4545
chr01	449469	snp	26	14	0.5604	0.4396	1	0.3571	-0.6429
chr01	449635	snp	45	19	0.5287	0.4117	0.9778	0.3158	-0.662
chr01	449647	indel	48	17	0.5245	0.4105	1	0.4706	-0.5294
chr01	450654	snp	37	8	0.6216	0.4797	1	0.375	-0.625
chr01	450677	indel	35	9	0.5778	0.4667	1	0.4444	-0.5556
chr01	454046	snp	38	17	0.5464	0.4226	1	0.5294	-0.4706
chr01	455282	indel	44	23	0.5059	0.3982	1	0.4348	-0.5652
chr01	455444	snp	35	34	0.5067	0.3916	1	0.2941	-0.7059
chr01	455659	snp	34	10	0.5765	0.4529	1	0.6	-0.4
chr01	456093	snp	30	49	0.4884	0.381	1	0.2449	-0.7551
chr01	456256	snp	33	8	0.6326	0.5076	1	0.875	-0.125
chr01	456809	indel	29	17	0.568	0.4341	1	0.4118	-0.5882
chr01	456824	snp	26	14	0.5604	0.4396	1	0.4286	-0.5714
chr01	456866	indel	30	18	0.5444	0.4333	1	0.3889	-0.6111
chr01	456987	snp	42	20	0.519	0.4119	1	0.25	-0.75
chr01	457636	snp	51	22	0.5107	0.3877	1	0.3636	-0.6364
chr01	457907	indel	36	21	0.5397	0.4087	1	0.381	-0.619
chr01	458260	snp	37	31	0.4987	0.3958	1	0.3226	-0.6774
chr01	458360	snp	38	30	0.4982	0.386	1	0.3	-0.7
chr01	458365	indel	36	32	0.5035	0.3958	1	0.2812	-0.7188
chr01	458630	indel	38	41	0.4743	0.3768	1	0.1707	-0.8293
chr01	458666	snp	42	36	0.4921	0.3849	1	0.25	-0.75
chr01	458973	indel	41	28	0.493	0.3841	1	0.4286	-0.5714
chr01	459082	indel	35	40	0.4964	0.3821	1	0.25	-0.75
chr01	459133	snp	34	41	0.5014	0.3938	1	0.2683	-0.7317
chr01	459377	snp	36	27	0.5278	0.3981	1	0.1852	-0.8148
chr01	459533	snp	36	17	0.5425	0.4101	1	0.4118	-0.5882
chr01	460746	snp	39	27	0.51	0.3932	1	0.2593	-0.7407
chr01	460905	snp	47	31	0.4983	0.3905	1	0.1935	-0.8065
chr01	461047	snp	49	18	0.5272	0.4104	1	0.5	-0.5
chr01	461207	snp	59	15	0.5277	0.4113	1	0.4	-0.6
chr01	461380	snp	41	15	0.5496	0.4276	1	0.5333	-0.4667
chr01	461396	indel	41	19	0.5289	0.4159	1	0.4211	-0.5789
chr01	461593	indel	47	42	0.4904	0.3789	1	0.381	-0.619
chr01	461698	snp	31	25	0.5187	0.4039	1	0.36	-0.64
chr01	462043	snp	45	13	0.559	0.4342	1	0.6154	-0.3846
chr01	462497	snp	47	40	0.4771	0.3734	1	0.325	-0.675
chr01	462615	snp	40	19	0.5395	0.4145	1	0.3158	-0.6842
chr01	462839	snp	49	25	0.5151	0.3927	1	0.44	-0.56
chr01	462977	snp	40	23	0.5076	0.4011	1	0.2609	-0.7391
chr01	462986	indel	43	26	0.5063	0.39	1	0.3846	-0.6154
chr01	463162	snp	53	25	0.5004	0.3826	1	0.48	-0.52
chr01	463204	snp	51	19	0.5273	0.4097	1	0.4211	-0.5789
chr01	464056	snp	41	20	0.5317	0.4085	1	0.25	-0.75
chr01	478187	indel	49	33	0.4929	0.3908	1	0.2121	-0.7879
chr01	478301	indel	39	25	0.5262	0.401	1	0.4	-0.6
chr01	478305	snp	38	22	0.5215	0.3995	1	0.3182	-0.6818
chr01	478489	snp	50	24	0.4983	0.3883	1	0.375	-0.625
chr01	478633	snp	40	22	0.5273	0.4068	1	0.2273	-0.7727
chr01	500130	snp	31	43	0.4914	0.3841	1	0.0698	-0.9302
chr01	501077	snp	39	10	0.5923	0.4641	1	0.8	-0.2
chr01	508461	indel	34	42	0.4846	0.3669	1	0.2143	-0.7857
chr01	512603	indel	39	27	0.51	0.3932	0.9744	0.2963	-0.6781
chr01	530970	snp	9	11	0.7071	0.5253	1	0.1818	-0.8182
chr01	531684	indel	39	25	0.5262	0.401	0.7692	0.32	-0.4492
chr01	532506	indel	41	32	0.5091	0.3918	0.878	0.3125	-0.5655
chr01	534357	snp	44	38	0.4976	0.3732	1	0.3947	-0.6053
chr01	538758	snp	52	37	0.4834	0.3685	1	0.1622	-0.8378
chr01	538923	indel	41	38	0.4743	0.3768	1	0.2895	-0.7105
chr01	539154	snp	46	31	0.5021	0.3829	1	0.2581	-0.7419
chr01	539291	snp	40	46	0.4804	0.3739	1	0.2391	-0.7609
chr01	539422	indel	46	50	0.4774	0.3678	0.9565	0.32	-0.6365
chr01	539642	snp	47	38	0.4894	0.3791	1	0.2368	-0.7632
chr01	539828	snp	47	41	0.4738	0.3612	1	0.3659	-0.6341
chr01	539985	snp	31	37	0.4987	0.3958	1	0.4324	-0.5676
chr01	540282	snp	35	24	0.5262	0.4119	1	0.625	-0.375
chr01	540359	snp	42	29	0.5025	0.3801	1	0.2759	-0.7241
chr01	541484	indel	38	42	0.4962	0.3797	1	0.4524	-0.5476
chr01	541944	indel	55	48	0.4693	0.3708	0.9818	0.2917	-0.6902
chr01	542956	indel	41	41	0.4878	0.3902	0.9756	1	0.0244
chr01	542968	snp	40	13	0.5731	0.4423	1	0.7692	-0.2308
chr01	543196	snp	47	35	0.4888	0.3733	0.9787	0.3429	-0.6359
chr01	543765	indel	36	33	0.4975	0.3939	1	0.4242	-0.5758
chr01	545977	snp	40	36	0.4806	0.3778	1	0.3333	-0.6667
chr01	545996	indel	44	37	0.4926	0.3857	1	0.4324	-0.5676
chr01	546115	snp	43	17	0.5335	0.4145	1	0.6471	-0.3529
chr01	546538	indel	35	26	0.522	0.4066	1	0.3462	-0.6538
chr01	546580	snp	37	18	0.5345	0.4234	1	0.2778	-0.7222
chr01	546613	indel	39	25	0.5262	0.401	1	0.4	-0.6
chr01	546676	snp	44	23	0.5059	0.3982	1	0.3478	-0.6522
chr01	547945	snp	30	35	0.4952	0.3905	1	0.3143	-0.6857
chr01	548105	snp	36	33	0.4975	0.3939	1	0.4242	-0.5758
chr01	548233	indel	37	32	0.4966	0.3944	1	0.5938	-0.4062
chr01	549045	indel	46	25	0.5026	0.3904	1	0.48	-0.52
chr01	549149	snp	48	33	0.4848	0.3826	1	0.2121	-0.7879
chr01	550140	snp	32	31	0.5242	0.3982	1	0.2903	-0.7097
chr01	550270	snp	46	34	0.4974	0.3811	1	0.2353	-0.7647
chr01	550502	indel	50	44	0.4836	0.3764	1	0.2955	-0.7045
chr01	550505	indel	50	43	0.4735	0.3642	1	0.3023	-0.6977
chr01	551491	snp	33	42	0.4978	0.3874	1	0.2857	-0.7143
chr01	551917	snp	49	23	0.512	0.3949	1	0.4348	-0.5652
chr01	552164	indel	43	34	0.4918	0.3769	1	0.2941	-0.7059
chr01	552299	snp	49	47	0.4794	0.3604	1	0.234	-0.766
chr01	552576	snp	39	37	0.499	0.3721	1	0.2432	-0.7568
chr01	552837	snp	36	21	0.5397	0.4087	1	0.4762	-0.5238
chr01	553036	snp	32	27	0.5278	0.4028	1	0.4074	-0.5926
chr01	553429	snp	43	30	0.4876	0.3876	1	0.2667	-0.7333
chr01	553720	snp	38	35	0.4842	0.3872	1	0.1714	-0.8286
chr01	554018	snp	31	35	0.506	0.3917	1	0.2286	-0.7714
chr01	554803	snp	29	34	0.5183	0.3955	1	0.3529	-0.6471
chr01	554900	snp	40	26	0.5077	0.3942	1	0.1923	-0.8077
chr01	555916	snp	34	31	0.5066	0.389	0.9706	0.2258	-0.7448
chr01	556376	snp	35	39	0.4894	0.3868	1	0.2051	-0.7949
chr01	556630	snp	37	28	0.5068	0.39	1	0.2857	-0.7143
chr01	556775	snp	28	37	0.5068	0.39	1	0.1892	-0.8108
chr01	557715	snp	36	29	0.5086	0.3898	1	0.2069	-0.7931
chr01	557999	snp	34	9	0.6242	0.4771	1	0.6667	-0.3333
chr01	558002	snp	33	8	0.6326	0.5076	1	0.625	-0.375
chr01	558204	snp	37	24	0.5113	0.3986	1	0.4167	-0.5833
chr01	558338	snp	31	17	0.5598	0.425	1	0.4118	-0.5882
chr01	558569	snp	29	14	0.5468	0.4384	1	0.7857	-0.2143
chr01	558575	indel	28	17	0.5504	0.4307	1	0.8235	-0.1765
chr01	558909	snp	27	49	0.5011	0.39	1	0.1633	-0.8367
chr01	559340	indel	31	43	0.4914	0.3841	1	0.3256	-0.6744
chr01	559522	snp	41	30	0.5049	0.3854	1	0.1667	-0.8333
chr01	559876	snp	40	36	0.4806	0.3778	1	0.1944	-0.8056
chr01	559884	indel	38	37	0.4929	0.3876	1	0.3514	-0.6486
chr01	560178	indel	23	36	0.5362	0.4094	1	0.3889	-0.6111
chr01	560327	indel	44	27	0.4992	0.3855	1	0.4444	-0.5556
chr01	561558	snp	43	31	0.4914	0.3841	1	0.3226	-0.6774
chr01	562397	snp	26	48	0.5192	0.391	1	0.2083	-0.7917
chr01	562564	snp	45	55	0.4606	0.3657	0.9778	0.2182	-0.7596
chr01	562730	snp	42	54	0.4947	0.3677	1	0.1667	-0.8333
chr01	563754	snp	28	20	0.5357	0.4214	1	0.25	-0.75
chr01	564116	indel	36	25	0.4978	0.39	1	0.16	-0.84
chr01	564707	snp	46	37	0.49	0.3719	1	0.2162	-0.7838
chr01	564857	snp	42	32	0.503	0.3854	1	0.375	-0.625
chr01	564954	snp	37	29	0.5126	0.3924	1	0.4483	-0.5517
chr01	565256	snp	23	25	0.5426	0.4191	1	0.28	-0.72
chr01	565658	indel	33	23	0.527	0.4058	1	0.2609	-0.7391
chr01	565929	snp	39	33	0.4918	0.3869	0.9744	0.2424	-0.7319
chr01	566148	snp	37	24	0.5113	0.3986	0.973	0.3333	-0.6396
chr01	566268	snp	33	40	0.4985	0.3932	0.9697	0.2	-0.7697
chr01	566649	snp	29	40	0.4862	0.3931	1	0.35	-0.65
chr01	567162	indel	46	36	0.4855	0.3841	1	0.3056	-0.6944
chr01	567181	snp	46	34	0.4974	0.3811	1	0.2353	-0.7647
chr01	567241	indel	44	40	0.4727	0.3773	1	0.275	-0.725
chr01	567583	snp	46	40	0.4804	0.3739	1	0.225	-0.775
chr01	568267	snp	43	32	0.5022	0.3866	1	0.2188	-0.7812
chr01	568375	snp	41	25	0.5073	0.3941	1	0.44	-0.56
chr01	568861	snp	38	47	0.4894	0.3791	1	0.234	-0.766
chr01	569066	snp	43	32	0.5022	0.3866	1	0.1875	-0.8125
chr01	569125	indel	46	35	0.482	0.3733	0.9783	0.4286	-0.5497
chr01	570493	snp	32	50	0.5012	0.3812	1	0.12	-0.88
chr01	570704	indel	39	42	0.489	0.381	1	0.2143	-0.7857
chr01	571190	snp	44	35	0.4766	0.3799	1	0.2857	-0.7143
chr01	571288	snp	49	9	0.5918	0.4694	1	0.6667	-0.3333
chr01	571349	snp	43	23	0.5268	0.4055	1	0.3913	-0.6087
chr01	571465	snp	32	36	0.5035	0.3958	0.9688	0.1944	-0.7743
chr01	571806	indel	34	42	0.4846	0.3669	0.9706	0.2619	-0.7087
chr01	572100	snp	35	47	0.4888	0.3733	1	0.3404	-0.6596
chr01	572278	snp	38	22	0.5215	0.3995	1	0.7273	-0.2727
chr01	572284	snp	39	20	0.5205	0.3949	1	0.7	-0.3
chr01	572863	indel	37	44	0.4926	0.3857	1	0.3864	-0.6136
chr01	572950	snp	43	37	0.4965	0.3734	1	0.3784	-0.6216
chr01	573310	snp	35	26	0.522	0.4066	1	0.2308	-0.7692
chr01	574047	indel	31	41	0.4815	0.3839	1	0.1463	-0.8537
chr01	574330	snp	38	15	0.5368	0.4316	1	0.4	-0.6
chr01	574433	indel	43	38	0.492	0.377	1	0.2368	-0.7632
chr01	574508	snp	45	38	0.4784	0.369	1	0.1316	-0.8684
chr01	574744	snp	45	19	0.5287	0.4117	1	0.4737	-0.5263
chr01	575133	indel	33	16	0.5417	0.4205	1	0.4375	-0.5625
chr01	575135	snp	33	16	0.5417	0.4205	1	0.4375	-0.5625
chr01	575506	snp	42	46	0.4845	0.3747	0.9762	0.3261	-0.6501
chr01	576553	snp	22	39	0.5186	0.4021	1	0.3077	-0.6923
chr01	577189	snp	35	36	0.5214	0.3825	1	0.25	-0.75
chr01	578324	snp	24	36	0.5278	0.4167	1	0.2778	-0.7222
chr01	578462	snp	23	31	0.5344	0.4165	1	0.2581	-0.7419
chr01	578565	snp	24	35	0.5262	0.4119	1	0.2857	-0.7143
chr01	578767	snp	34	15	0.5647	0.4314	1	0.4667	-0.5333
chr01	578805	snp	36	20	0.5444	0.4167	1	0.3	-0.7
chr01	578958	snp	39	47	0.4926	0.3863	1	0.2553	-0.7447
chr01	579264	snp	39	32	0.5104	0.3942	1	0.3125	-0.6875
chr01	579923	snp	39	19	0.5331	0.4089	1	0.4737	-0.5263
chr01	580482	snp	29	20	0.5431	0.4207	1	0.65	-0.35
chr01	580525	snp	28	19	0.5376	0.4173	1	0.5263	-0.4737
chr01	580971	snp	29	36	0.5086	0.3898	1	0.25	-0.75
chr01	581530	snp	37	12	0.5405	0.4279	1	0.5	-0.5
chr01	581840	snp	25	14	0.5771	0.4429	1	0.5	-0.5
chr01	582025	snp	39	15	0.5487	0.4308	1	0.5333	-0.4667
chr01	582055	snp	40	16	0.55	0.4375	1	0.4375	-0.5625
chr01	582082	indel	35	20	0.5357	0.4143	1	0.35	-0.65
chr01	582173	indel	33	22	0.5303	0.4091	1	0.3636	-0.6364
chr01	582353	snp	42	26	0.5037	0.3974	1	0.3846	-0.6154
chr01	582523	snp	31	23	0.5344	0.4165	1	0.5217	-0.4783
chr01	582552	indel	27	22	0.5253	0.4141	1	0.6364	-0.3636
chr01	582591	snp	26	26	0.5385	0.4231	1	0.4615	-0.5385
chr01	582656	indel	34	45	0.4987	0.3869	1	0.2667	-0.7333
chr01	583202	indel	31	23	0.5344	0.4165	1	0.3478	-0.6522
chr01	583205	snp	28	23	0.528	0.4099	1	0.3478	-0.6522
chr01	586682	snp	28	13	0.5659	0.4478	1	0.5385	-0.4615
chr01	587223	snp	42	56	0.4821	0.369	1	0.2321	-0.7679
chr01	587433	snp	39	22	0.5186	0.4021	1	0.5	-0.5
chr01	589183	snp	39	24	0.5	0.4038	1	0.2917	-0.7083
chr01	590848	snp	39	12	0.5641	0.4487	1	0.25	-0.75
chr01	590909	snp	46	17	0.5281	0.4105	1	0.3529	-0.6471
chr01	591112	snp	45	25	0.5067	0.4	1	0.36	-0.64
chr01	591510	snp	50	16	0.5325	0.415	1	0.5625	-0.4375
chr01	591906	snp	41	16	0.5335	0.4192	1	0.5625	-0.4375
chr01	592593	snp	39	49	0.4778	0.3757	1	0.2245	-0.7755
chr01	592777	indel	25	36	0.4978	0.39	1	0.2222	-0.7778
chr01	592932	snp	27	33	0.5185	0.4007	1	0.4848	-0.5152
chr01	593007	snp	24	17	0.5417	0.4314	1	0.6471	-0.3529
chr01	593407	snp	52	17	0.517	0.4163	1	0.5882	-0.4118
chr01	593537	snp	37	34	0.4921	0.3839	1	0.2059	-0.7941
chr01	593949	indel	37	20	0.5216	0.4027	1	0.6	-0.4
chr01	595073	snp	32	13	0.5505	0.4255	1	0.7692	-0.2308
chr01	595433	snp	24	53	0.4937	0.3915	1	0.2642	-0.7358
chr01	596087	snp	38	23	0.5275	0.4062	1	0.5652	-0.4348
chr01	596211	snp	41	21	0.5168	0.3984	1	0.4762	-0.5238
chr01	598251	indel	29	21	0.5468	0.4122	1	0.7143	-0.2857
chr01	598252	snp	29	20	0.5431	0.4207	1	0.75	-0.25
chr01	599531	snp	31	24	0.5242	0.4086	1	0.2083	-0.7917
chr01	599680	snp	35	24	0.5262	0.4119	1	0.4167	-0.5833
chr01	599752	snp	36	24	0.5278	0.4167	1	0.3333	-0.6667
chr01	600208	snp	24	11	0.5833	0.4697	1	0.4545	-0.5455
chr01	600293	indel	27	17	0.549	0.4401	1	0.5882	-0.4118
chr01	600441	snp	28	23	0.528	0.4099	1	0.2174	-0.7826
chr01	600611	snp	38	51	0.4892	0.3767	1	0.1961	-0.8039
chr01	600998	snp	39	40	0.4955	0.3904	1	0.125	-0.875
chr01	601216	snp	40	22	0.5273	0.4068	1	0.2727	-0.7273
chr01	601718	snp	34	23	0.532	0.4015	1	0.5217	-0.4783
chr01	601893	indel	21	23	0.5487	0.4182	1	0.3043	-0.6957
chr01	602284	snp	35	31	0.506	0.3917	1	0.3871	-0.6129
chr01	602285	indel	34	32	0.4908	0.3897	1	0.375	-0.625
chr01	602497	indel	33	39	0.4918	0.3869	1	0.2564	-0.7436
chr01	602684	snp	29	23	0.5322	0.4108	1	0.2609	-0.7391
chr01	603721	indel	46	16	0.5489	0.4158	1	0.6875	-0.3125
chr01	603729	snp	45	14	0.5365	0.4254	1	0.6429	-0.3571
chr01	603793	indel	38	20	0.5105	0.4026	1	0.35	-0.65
chr01	604624	snp	36	29	0.5086	0.3898	1	0.3448	-0.6552
chr01	604869	snp	35	43	0.505	0.394	0.9714	0.3953	-0.5761
chr01	605047	snp	40	20	0.525	0.4	1	0.9	-0.1
chr01	605157	snp	39	16	0.5304	0.4247	1	0.875	-0.125
chr01	605207	indel	44	20	0.5045	0.4	1	0.85	-0.15
chr01	605298	snp	44	26	0.5035	0.3969	1	0.6538	-0.3462
chr01	605351	indel	41	27	0.5095	0.3993	1	0.7407	-0.2593
chr01	605688	indel	34	22	0.5401	0.4144	1	0.5455	-0.4545
chr01	608032	snp	45	12	0.5722	0.4389	1	0.3333	-0.6667
chr01	608125	snp	48	27	0.5069	0.3819	1	0.2593	-0.7407
chr01	611386	snp	43	12	0.5581	0.438	1	0.5833	-0.4167
chr01	614622	indel	33	11	0.5758	0.4545	1	0.7273	-0.2727
chr01	615030	indel	30	24	0.525	0.4	1	0.625	-0.375
chr01	615116	snp	32	17	0.546	0.421	1	0.5882	-0.4118
chr01	619654	snp	52	20	0.5038	0.4	0.8077	0.5	-0.3077
chr01	619854	indel	71	22	0.4987	0.4001	0.9014	0.4091	-0.4923
chr01	619871	snp	67	22	0.5047	0.3853	0.8209	0.5	-0.3209
chr01	621369	snp	42	20	0.519	0.4119	1	0.5	-0.5
chr01	622152	snp	23	23	0.5217	0.4348	1	0.4783	-0.5217
chr01	622593	snp	30	30	0.5	0.4	0.9667	0.3667	-0.6
chr01	622713	snp	38	17	0.5464	0.4226	1	0.5294	-0.4706
chr01	622868	indel	40	34	0.5103	0.3926	0.975	0.1765	-0.7985
chr01	623035	indel	49	11	0.5622	0.4397	1	0.2727	-0.7273
chr01	623224	snp	53	16	0.5483	0.4233	1	0.5	-0.5
chr01	623431	snp	31	39	0.4988	0.383	1	0.1795	-0.8205
chr01	623981	snp	52	24	0.5096	0.391	1	0.3333	-0.6667
chr01	624039	snp	52	23	0.5134	0.403	1	0.1739	-0.8261
chr01	625092	snp	33	49	0.4929	0.3908	1	0.0816	-0.9184
chr01	625774	indel	49	41	0.4709	0.3723	1	0.2439	-0.7561
chr01	625788	snp	49	37	0.4981	0.3833	0.9796	0.1892	-0.7904
chr01	627145	snp	36	36	0.5	0.3889	0.9722	0.3056	-0.6667
chr01	627565	snp	42	36	0.4921	0.3849	0.9762	0.1111	-0.8651
chr01	628044	snp	34	12	0.5686	0.451	1	0.6667	-0.3333
chr01	628091	snp	34	21	0.5308	0.4202	1	0.4286	-0.5714
chr01	628247	indel	27	32	0.5278	0.4028	1	0.4062	-0.5938
chr01	628320	snp	43	19	0.5165	0.4051	1	0.4211	-0.5789
chr01	628400	snp	38	14	0.5564	0.4361	1	0.5	-0.5
chr01	628538	snp	38	43	0.492	0.377	0.9737	0.2558	-0.7179
chr01	628887	snp	32	30	0.5208	0.3938	0.9375	0.3333	-0.6042
chr01	629140	snp	29	22	0.5219	0.406	0.9655	0.4091	-0.5564
chr01	629539	snp	45	39	0.4667	0.3709	1	0.2564	-0.7436
chr01	630287	snp	38	20	0.5105	0.4026	1	0.35	-0.65
chr01	631110	snp	38	28	0.5038	0.3985	1	0.4286	-0.5714
chr01	631494	indel	35	31	0.506	0.3917	1	0.3226	-0.6774
chr01	631569	snp	41	15	0.5496	0.4276	1	0.9333	-0.0667
chr01	632408	snp	47	37	0.4802	0.3755	1	0.2162	-0.7838
chr01	633290	snp	42	13	0.5604	0.4359	1	0.3846	-0.6154
chr01	633558	snp	32	40	0.5125	0.3938	1	0.2	-0.8
chr01	633837	indel	41	36	0.4824	0.374	1	0.3889	-0.6111
chr01	633857	snp	36	35	0.5214	0.3825	1	0.3714	-0.6286
chr01	633950	indel	32	42	0.503	0.3854	1	0.3333	-0.6667
chr01	634525	snp	24	15	0.5583	0.4417	1	0.7333	-0.2667
chr01	635011	snp	33	16	0.5417	0.4205	1	0.6875	-0.3125
chr01	635188	snp	27	18	0.537	0.4259	1	0.3889	-0.6111
chr01	635299	indel	35	30	0.4952	0.3905	1	0.4333	-0.5667
chr01	635322	snp	31	25	0.5187	0.4039	1	0.36	-0.64
chr01	635430	snp	34	32	0.4908	0.3897	1	0.375	-0.625
chr01	635832	snp	40	21	0.5048	0.4071	1	0.381	-0.619
chr01	636452	snp	30	19	0.5421	0.4228	1	0.4211	-0.5789
chr01	636472	indel	33	16	0.5417	0.4205	1	0.4375	-0.5625
chr01	637521	snp	30	11	0.5758	0.4606	1	0.6364	-0.3636
chr01	637856	snp	42	10	0.5714	0.4619	1	0.5	-0.5
chr01	638159	snp	48	15	0.55	0.4292	1	0.6667	-0.3333
chr01	638371	snp	33	16	0.5417	0.4205	1	0.125	-0.875
chr01	638752	snp	23	14	0.5683	0.441	1	0.1429	-0.8571
chr01	638848	snp	28	26	0.5165	0.4066	1	0.2308	-0.7692
chr01	638903	indel	28	35	0.5143	0.4	1	0.1429	-0.8571
chr01	640675	snp	28	10	0.6214	0.4786	1	0.6	-0.4
chr01	640825	snp	39	19	0.5331	0.4089	1	0.2632	-0.7368
chr01	640916	snp	42	22	0.5108	0.4004	1	0.3182	-0.6818
chr01	641045	snp	45	36	0.5	0.3833	1	0.3611	-0.6389
chr01	641258	snp	45	29	0.4897	0.3831	1	0.4828	-0.5172
chr01	641548	snp	47	19	0.523	0.4065	1	0.3684	-0.6316
chr01	642023	snp	42	28	0.5	0.3929	1	0.2143	-0.7857
chr01	642458	indel	50	29	0.48	0.3821	1	0.2069	-0.7931
chr01	642531	snp	42	35	0.481	0.3762	1	0.2	-0.8
chr01	642911	snp	40	19	0.5395	0.4145	1	0.2105	-0.7895
chr01	643010	snp	37	24	0.5113	0.3986	1	0.2083	-0.7917
chr01	643164	indel	51	48	0.4792	0.364	1	0.2083	-0.7917
chr01	643206	snp	51	45	0.481	0.3712	1	0.2	-0.8
chr01	643361	snp	39	39	0.4872	0.3846	1	0.1538	-0.8462
chr01	643438	indel	45	26	0.5068	0.3974	0	0.3462	0.3462
chr01	643478	snp	45	21	0.5175	0.4	1	0.5714	-0.4286
chr01	643521	snp	43	23	0.5268	0.4055	1	0.4783	-0.5217
chr01	643670	snp	38	17	0.5464	0.4226	1	0.2941	-0.7059
chr01	643938	snp	39	24	0.5	0.4038	1	0.5417	-0.4583
chr01	644055	indel	24	39	0.5	0.4038	1	0.3077	-0.6923
chr01	644149	snp	36	24	0.5278	0.4167	1	0.75	-0.25
chr01	646077	snp	37	21	0.5187	0.4041	1	0.5714	-0.4286
chr01	646215	snp	44	19	0.5239	0.4043	1	0.5789	-0.4211
chr01	647119	snp	33	13	0.5571	0.4359	1	0.4615	-0.5385
chr01	647250	indel	47	23	0.5282	0.3996	1	0.2174	-0.7826
chr01	647310	snp	40	14	0.5571	0.4321	1	0.4286	-0.5714
chr01	647526	snp	30	22	0.5273	0.4091	1	0.4545	-0.5455
chr01	648165	indel	45	18	0.5333	0.4111	1	0.5	-0.5
chr01	648258	snp	44	18	0.5152	0.4116	1	0.4444	-0.5556
chr01	648321	snp	44	13	0.5822	0.4336	1	0.3846	-0.6154
chr01	648344	indel	45	20	0.5056	0.4056	1	0.35	-0.65
chr01	648546	snp	34	35	0.5067	0.3916	1	0.2857	-0.7143
chr01	649072	snp	43	45	0.4765	0.3695	0.9767	0.1556	-0.8212
chr01	649421	snp	37	28	0.5068	0.39	0.973	0.2143	-0.7587
chr01	649558	indel	54	32	0.4861	0.3727	0.9815	0.25	-0.7315
chr01	649610	snp	45	18	0.5333	0.4111	1	0.4444	-0.5556
chr01	649627	snp	42	15	0.5381	0.4238	0.9762	0.4	-0.5762
chr01	650240	indel	34	38	0.4985	0.387	1	0.3158	-0.6842
chr01	650417	snp	35	18	0.5476	0.4286	1	0.6667	-0.3333
chr01	651124	snp	48	9	0.5903	0.4722	1	0.7778	-0.2222
chr01	651284	snp	42	26	0.5037	0.3974	1	0.3462	-0.6538
chr01	651376	snp	41	30	0.5049	0.3854	1	0.2667	-0.7333
chr01	651536	snp	39	33	0.4918	0.3869	1	0.3333	-0.6667
chr01	652587	indel	42	29	0.5025	0.3801	1	0.3793	-0.6207
chr01	653792	snp	31	15	0.5462	0.4409	1	0.5333	-0.4667
chr01	653963	snp	33	38	0.5167	0.3892	0.9697	0.1842	-0.7855
chr01	654125	snp	39	41	0.5022	0.3946	0.9744	0.3415	-0.6329
chr01	655362	snp	30	44	0.5045	0.3909	1	0.3636	-0.6364
chr01	655543	snp	43	13	0.5581	0.4365	1	0.7692	-0.2308
chr01	656123	snp	34	39	0.4932	0.3793	1	0.2821	-0.7179
chr01	656272	indel	35	44	0.4766	0.3799	1	0.2273	-0.7727
chr01	656317	snp	35	41	0.4906	0.3847	1	0.1707	-0.8293
chr01	656484	snp	44	10	0.5818	0.45	1	0.3	-0.7
chr01	656886	snp	31	38	0.511	0.3913	1	0.2105	-0.7895
chr01	657743	indel	51	32	0.4908	0.3768	1	0.25	-0.75
chr01	658262	snp	35	43	0.505	0.394	1	0.3256	-0.6744
chr01	658684	snp	31	39	0.4988	0.383	0.9677	0.1538	-0.8139
chr01	659172	indel	38	50	0.4832	0.3705	1	0.3	-0.7
chr01	659306	snp	41	26	0.5009	0.3931	1	0.2692	-0.7308
chr01	659363	snp	43	23	0.5268	0.4055	1	0.3913	-0.6087
chr01	659467	indel	32	40	0.5125	0.3938	1	0.25	-0.75
chr01	659692	snp	30	24	0.525	0.4	1	0.3333	-0.6667
chr01	659778	snp	32	28	0.5268	0.4018	1	0.3571	-0.6429
chr01	660189	snp	43	11	0.5835	0.4482	1	0.7273	-0.2727
chr01	672015	snp	37	28	0.5068	0.39	1	0.3929	-0.6071
chr01	672991	indel	38	14	0.5564	0.4361	1	0.5	-0.5
chr01	673086	snp	42	26	0.5037	0.3974	1	0.1923	-0.8077
chr01	673109	indel	42	26	0.5037	0.3974	1	0.1923	-0.8077
chr01	673263	snp	34	20	0.5235	0.4118	1	0.45	-0.55
chr01	676770	snp	46	9	0.587	0.4565	1	0.4444	-0.5556
chr01	687287	indel	38	25	0.4968	0.3926	1	0.48	-0.52
chr01	688669	snp	33	23	0.527	0.4058	1	0.6522	-0.3478
chr01	688710	indel	37	26	0.5104	0.3909	1	0.5385	-0.4615
chr01	688785	snp	34	23	0.532	0.4015	1	0.6087	-0.3913
chr01	689027	snp	36	30	0.5111	0.4	1	0.2	-0.8
chr01	689175	snp	37	31	0.4987	0.3958	1	0.4516	-0.5484
chr01	689953	snp	36	13	0.5556	0.4359	1	0.6154	-0.3846
chr01	689976	indel	32	19	0.5493	0.4342	1	0.5789	-0.4211
chr01	689977	indel	32	19	0.5493	0.4342	1	0.5789	-0.4211
chr01	690883	snp	18	24	0.5556	0.4306	1	0.375	-0.625
chr01	694746	snp	41	27	0.5095	0.3993	1	0.2593	-0.7407
chr01	700413	snp	26	22	0.535	0.4126	1	0.4545	-0.5455
chr01	701100	indel	36	20	0.5444	0.4167	1	0.35	-0.65
chr01	714906	snp	41	21	0.5168	0.3984	1	0.2857	-0.7143
chr01	715056	snp	38	15	0.5368	0.4316	1	0.4	-0.6
chr01	715169	snp	31	17	0.5598	0.425	1	0.7647	-0.2353
chr01	715302	snp	37	24	0.5113	0.3986	1	0.4583	-0.5417
chr01	715981	snp	37	28	0.5068	0.39	0.973	0.2857	-0.6873
chr01	716154	snp	39	60	0.4936	0.3654	1	0.2833	-0.7167
chr01	716489	indel	55	21	0.516	0.3983	1	0.4762	-0.5238
chr01	717184	snp	27	19	0.5458	0.4308	1	0.6316	-0.3684
chr01	717190	snp	27	16	0.5532	0.4398	1	0.75	-0.25
chr01	717379	snp	40	39	0.4955	0.3904	1	0.2821	-0.7179
chr01	717834	snp	30	30	0.5	0.4	1	0.4333	-0.5667
chr01	717895	snp	35	10	0.5714	0.4571	1	0.8	-0.2
chr01	718458	snp	35	36	0.5214	0.3825	1	0.2222	-0.7778
chr01	718745	snp	29	38	0.5036	0.3902	1	0.2368	-0.7632
chr01	719378	snp	37	29	0.5126	0.3924	1	0.1724	-0.8276
chr01	719436	indel	30	24	0.525	0.4	1	0.2083	-0.7917
chr01	719967	snp	30	11	0.5758	0.4606	1	0.7273	-0.2727
chr01	719974	snp	35	10	0.5714	0.4571	1	0.8	-0.2
chr01	720555	snp	35	17	0.5412	0.4218	1	0.4118	-0.5882
chr01	720950	snp	42	42	0.4762	0.381	1	0.1429	-0.8571
chr01	722458	indel	32	38	0.5066	0.3832	1	0.2105	-0.7895
chr01	722516	snp	33	27	0.5185	0.4007	1	0.4074	-0.5926
chr01	722588	snp	36	28	0.4921	0.3929	1	0.3214	-0.6786
chr01	722853	snp	33	42	0.4978	0.3874	1	0.3571	-0.6429
chr01	723307	snp	40	33	0.4985	0.3932	1	0.1515	-0.8485
chr01	723389	indel	32	34	0.4908	0.3897	1	0.2353	-0.7647
chr01	724012	snp	24	28	0.5595	0.4167	1	0.3214	-0.6786
chr01	724117	snp	35	31	0.506	0.3917	1	0.3548	-0.6452
chr01	725183	snp	41	10	0.6049	0.461	1	0.5	-0.5
chr01	725411	snp	35	36	0.5214	0.3825	1	0.2778	-0.7222
chr01	725652	snp	33	33	0.5152	0.3939	1	0.1818	-0.8182
chr01	727727	snp	28	23	0.528	0.4099	1	0.1739	-0.8261
chr01	728101	snp	32	30	0.5208	0.3938	1	0.2	-0.8
chr01	728509	snp	33	12	0.5833	0.447	1	0.75	-0.25
chr01	729693	snp	47	23	0.5282	0.3996	0.9787	0.3913	-0.5874
chr01	729744	snp	41	21	0.5168	0.3984	0.9756	0.4762	-0.4994
chr01	729890	snp	35	48	0.4952	0.3762	1	0.2708	-0.7292
chr01	730037	snp	35	26	0.522	0.4066	1	0.6923	-0.3077
chr01	730070	snp	37	24	0.5113	0.3986	0.973	0.5833	-0.3896
chr01	730611	snp	31	18	0.5287	0.4229	1	0.5556	-0.4444
chr01	730836	snp	27	18	0.537	0.4259	1	0.2222	-0.7778
chr01	737141	snp	41	15	0.5496	0.4276	1	0.7333	-0.2667
chr01	737234	indel	39	34	0.4932	0.3793	1	0.3529	-0.6471
chr01	737283	snp	27	31	0.5293	0.4134	1	0.4516	-0.5484
chr01	737599	indel	41	28	0.493	0.3841	1	0.3929	-0.6071
chr01	737648	snp	37	27	0.5075	0.3894	1	0.4444	-0.5556
chr01	737702	snp	42	13	0.5604	0.4359	1	0.8462	-0.1538
chr01	738574	snp	32	23	0.538	0.4198	1	0.5217	-0.4783
chr01	738601	indel	32	29	0.5183	0.3987	1	0.4138	-0.5862
chr01	738923	snp	30	43	0.4876	0.3876	1	0.2093	-0.7907
chr01	739089	snp	47	29	0.4872	0.3866	1	0.3448	-0.6552
chr01	739165	snp	45	31	0.4996	0.3864	1	0.2903	-0.7097
chr01	740034	snp	31	45	0.4996	0.3864	1	0.2	-0.8
chr01	741575	snp	37	30	0.5027	0.3838	1	0.5	-0.5
chr01	741630	snp	35	23	0.5242	0.3975	1	0.5217	-0.4783
chr01	741822	snp	38	15	0.5368	0.4316	1	0.8	-0.2
chr01	741863	snp	39	16	0.5304	0.4247	1	0.75	-0.25
chr01	742009	snp	32	30	0.5208	0.3938	1	0.2333	-0.7667
chr01	742025	indel	35	29	0.5133	0.3931	1	0.2759	-0.7241
chr01	742080	snp	33	24	0.5189	0.4015	1	0.125	-0.875
chr01	742514	snp	20	16	0.575	0.4375	1	0.625	-0.375
chr01	742785	snp	28	25	0.5186	0.4114	1	0.4	-0.6
chr01	742817	indel	28	23	0.528	0.4099	1	0.4348	-0.5652
chr01	742943	snp	30	19	0.5421	0.4228	1	0.4211	-0.5789
chr01	743409	snp	48	11	0.5682	0.4299	1	0.4545	-0.5455
chr01	743607	snp	34	32	0.4908	0.3897	1	0.25	-0.75
chr01	744887	snp	37	15	0.555	0.4216	1	0.6667	-0.3333
chr01	745182	snp	26	14	0.5604	0.4396	1	0.4286	-0.5714
chr01	745242	snp	23	10	0.6391	0.4957	1	0.7	-0.3
chr01	748437	snp	44	15	0.5485	0.4333	1	0.5333	-0.4667
chr01	749351	snp	39	30	0.5205	0.3923	1	0.4	-0.6
chr01	749456	indel	49	26	0.5016	0.3838	1	0.2308	-0.7692
chr01	749515	snp	43	22	0.5169	0.4006	1	0.3182	-0.6818
chr01	749636	snp	47	32	0.492	0.3783	1	0.3125	-0.6875
chr01	749824	indel	37	24	0.5113	0.3986	1	0.2917	-0.7083
chr01	749925	snp	42	21	0.5238	0.4048	1	0.4762	-0.5238
chr01	750501	indel	41	12	0.5508	0.4329	1	0.5833	-0.4167
chr01	750580	snp	44	16	0.5341	0.4205	1	0.875	-0.125
chr01	767454	snp	32	36	0.5035	0.3958	1	0.1944	-0.8056
chr01	769836	snp	31	48	0.4751	0.3784	1	0.25	-0.75
chr01	769874	indel	33	37	0.5004	0.3964	1	0.1892	-0.8108
chr01	770160	indel	40	55	0.4864	0.3682	0.975	0.3455	-0.6295
chr01	770403	snp	25	26	0.5323	0.4138	0.96	0.0769	-0.8831
chr01	774024	indel	43	36	0.4897	0.3734	1	0.3333	-0.6667
chr01	774508	indel	26	17	0.5724	0.4367	1	0.4706	-0.5294
chr01	774866	snp	26	26	0.5385	0.4231	1	0.3462	-0.6538
chr01	775498	snp	49	12	0.551	0.4439	1	0.6667	-0.3333
chr01	776797	snp	36	17	0.5425	0.4101	0.8056	0.2941	-0.5114
chr01	778152	snp	77	49	0.4583	0.3636	0.4805	0.0816	-0.3989
chr01	778296	snp	51	26	0.4955	0.3967	0.8039	0.3077	-0.4962
chr01	779780	snp	37	19	0.5235	0.4125	1	0.4211	-0.5789
chr01	779960	snp	28	19	0.5376	0.4173	1	0.4737	-0.5263
chr01	780076	indel	29	28	0.5099	0.4039	1	0.1429	-0.8571
chr01	780207	snp	27	25	0.5348	0.4148	1	0.32	-0.68
chr01	780269	snp	24	26	0.5288	0.4103	1	0.3077	-0.6923
chr01	780506	snp	26	42	0.5037	0.3974	1	0.2381	-0.7619
chr01	780992	snp	34	20	0.5235	0.4118	1	0.5	-0.5
chr01	781028	snp	40	17	0.5235	0.4147	1	0.5294	-0.4706
chr01	781175	indel	49	38	0.4866	0.3899	1	0.3421	-0.6579
chr01	781272	snp	38	21	0.5301	0.4098	1	0.3333	-0.6667
chr01	781338	snp	33	25	0.5467	0.4085	1	0.28	-0.72
chr01	781640	snp	36	45	0.5	0.3833	1	0.4222	-0.5778
chr01	781944	snp	47	43	0.481	0.3667	1	0.5116	-0.4884
chr01	782524	snp	45	12	0.5722	0.4389	1	0.4167	-0.5833
chr01	783260	snp	35	40	0.4964	0.3821	1	0.225	-0.775
chr01	784262	snp	51	22	0.5107	0.3877	1	0.5	-0.5
chr01	784323	snp	51	19	0.5273	0.4097	1	0.7368	-0.2632
chr01	785354	snp	36	52	0.485	0.3803	0.9722	0.2115	-0.7607
chr01	785487	snp	40	37	0.498	0.3818	1	0.2432	-0.7568
chr01	785715	snp	42	19	0.5376	0.4035	1	0.4737	-0.5263
chr01	785890	snp	41	23	0.5228	0.403	1	0.3478	-0.6522
chr01	785984	snp	36	30	0.5111	0.4	1	0.3	-0.7
chr01	786018	indel	39	34	0.4932	0.3793	1	0.2647	-0.7353
chr01	786432	snp	34	26	0.5045	0.3959	1	0.1538	-0.8462
chr01	786826	snp	32	40	0.5125	0.3938	1	0.25	-0.75
chr01	787245	snp	26	25	0.5323	0.4138	1	0.4	-0.6
chr01	787308	snp	33	25	0.5467	0.4085	1	0.48	-0.52
chr01	788467	snp	37	37	0.4865	0.3784	1	0.1622	-0.8378
chr01	789053	snp	34	29	0.5183	0.3955	1	0.3103	-0.6897
chr01	789608	snp	46	33	0.5053	0.388	1	0.303	-0.697
chr01	790495	snp	47	40	0.4771	0.3734	1	0.2	-0.8
chr01	791192	snp	42	39	0.489	0.381	1	0.2564	-0.7436
chr01	791414	snp	43	45	0.4765	0.3695	1	0.2222	-0.7778
chr01	792443	indel	41	34	0.5014	0.3938	1	0.2353	-0.7647
chr01	792635	snp	47	22	0.5174	0.4023	1	0.3636	-0.6364
chr01	793090	snp	42	14	0.5238	0.4286	1	0.6429	-0.3571
chr01	793727	snp	39	32	0.5104	0.3942	1	0.1875	-0.8125
chr01	794414	snp	35	30	0.4952	0.3905	1	0.2333	-0.7667
chr01	794467	snp	41	21	0.5168	0.3984	1	0.2857	-0.7143
chr01	795083	snp	43	15	0.538	0.4109	1	0.8	-0.2
chr01	795084	snp	43	14	0.5565	0.4319	1	0.8571	-0.1429
chr01	795990	indel	45	22	0.5061	0.3919	1	0.6364	-0.3636
chr01	795993	snp	41	21	0.5168	0.3984	1	0.619	-0.381
chr01	796438	snp	46	18	0.5193	0.4058	1	0.5556	-0.4444
chr01	796465	snp	53	24	0.4937	0.3915	1	0.4583	-0.5417
chr01	796934	snp	50	42	0.4905	0.3781	1	0.1429	-0.8571
chr01	797210	snp	36	40	0.4806	0.3778	1	0.1	-0.9
chr01	797721	snp	44	33	0.5	0.3864	1	0.1818	-0.8182
chr01	799066	snp	53	24	0.4937	0.3915	1	0.2917	-0.7083
chr01	799113	snp	57	21	0.5113	0.401	1	0.4286	-0.5714
chr01	799191	indel	49	20	0.5214	0.4102	0.9796	0.25	-0.7296
chr01	799260	snp	44	17	0.5321	0.4064	1	0.4118	-0.5882
chr01	799455	snp	51	21	0.5182	0.3978	1	0.381	-0.619
chr01	799588	snp	46	30	0.5058	0.3855	0.9783	0.4	-0.5783
chr01	799736	snp	45	43	0.4765	0.3695	0.9778	0.2791	-0.6987
chr01	800461	snp	33	29	0.5162	0.4075	1	0.2414	-0.7586
chr01	800544	snp	36	26	0.5235	0.4081	1	0.3077	-0.6923
chr01	800731	snp	35	26	0.522	0.4066	1	0.1538	-0.8462
chr01	800860	snp	43	38	0.492	0.377	1	0.1842	-0.8158
chr01	801341	snp	41	25	0.5073	0.3941	1	0.28	-0.72
chr01	801497	snp	48	16	0.5417	0.4167	0.9792	0.5625	-0.4167
chr01	801598	snp	36	25	0.4978	0.39	1	0.44	-0.56
chr01	803005	snp	50	23	0.5096	0.3922	1	0.3478	-0.6522
chr01	803092	snp	42	23	0.5124	0.3944	1	0.2609	-0.7391
chr01	803325	snp	29	16	0.5582	0.4181	1	0.125	-0.875
chr01	803709	snp	32	23	0.538	0.4198	1	0.5652	-0.4348
chr01	803756	snp	40	17	0.5235	0.4147	1	0.6471	-0.3529
chr01	804935	snp	57	35	0.4777	0.3699	1	0.2	-0.8
chr01	805449	snp	56	37	0.4879	0.3716	0.9821	0.1892	-0.793
chr01	805902	snp	52	40	0.4731	0.3769	1	0.35	-0.65
chr01	806204	indel	49	33	0.4929	0.3908	1	0.303	-0.697
chr01	806240	snp	42	29	0.5025	0.3801	1	0.2414	-0.7586
chr01	807155	snp	43	36	0.4897	0.3734	1	0.0556	-0.9444
chr01	807522	snp	41	40	0.4817	0.3823	1	0.15	-0.85
chr01	807756	snp	52	31	0.4919	0.3828	0.9808	0.1935	-0.7872
chr01	807931	snp	49	38	0.4866	0.3899	1	0.2105	-0.7895
chr01	808383	snp	47	41	0.4738	0.3612	1	0.2195	-0.7805
chr01	809321	snp	48	45	0.4819	0.3694	1	0.2889	-0.7111
chr01	809489	indel	55	34	0.4947	0.3759	1	0.3529	-0.6471
chr01	810093	indel	55	41	0.4896	0.3681	0.9818	0.4146	-0.5672
chr01	810867	snp	47	38	0.4894	0.3791	1	0.2105	-0.7895
chr01	811364	indel	36	26	0.5235	0.4081	1	0.2692	-0.7308
chr01	811753	indel	30	21	0.5429	0.4143	1	0.2381	-0.7619
chr01	812393	snp	43	32	0.5022	0.3866	1	0.1875	-0.8125
chr01	812748	snp	54	28	0.504	0.3823	1	0.1429	-0.8571
chr01	812858	snp	52	32	0.4808	0.3702	1	0.25	-0.75
chr01	813408	snp	58	15	0.5264	0.4207	1	0.4	-0.6
chr01	813412	snp	59	15	0.5277	0.4113	1	0.4667	-0.5333
chr01	815298	snp	55	23	0.502	0.3826	1	0.3913	-0.6087
chr01	815371	snp	55	21	0.516	0.3983	1	0.381	-0.619
chr01	815510	snp	53	15	0.5459	0.4138	1	0.4667	-0.5333
chr01	832167	snp	32	17	0.546	0.421	1	0.2941	-0.7059
chr01	832419	snp	51	20	0.5078	0.3971	1	0.4	-0.6
chr01	832672	snp	49	37	0.4981	0.3833	0.9796	0.3514	-0.6282
chr01	832795	snp	52	23	0.5134	0.403	0.9808	0.4348	-0.546
chr01	833149	snp	47	29	0.4872	0.3866	1	0.1724	-0.8276
chr01	834110	indel	42	27	0.4947	0.3968	1	0.2593	-0.7407
chr01	834340	indel	39	19	0.5331	0.4089	1	0.4211	-0.5789
chr01	834368	snp	36	25	0.4978	0.39	1	0.24	-0.76
chr01	835013	snp	45	22	0.5061	0.3919	1	0.4545	-0.5455
chr01	835085	snp	33	20	0.5364	0.4152	1	0.5	-0.5
chr01	835312	snp	39	33	0.4918	0.3869	1	0.1212	-0.8788
chr01	835823	snp	49	16	0.5459	0.4222	1	0.5625	-0.4375
chr01	835929	snp	39	21	0.5238	0.4029	1	0.3333	-0.6667
chr01	836310	indel	35	44	0.4766	0.3799	1	0.3182	-0.6818
chr01	836581	snp	34	12	0.5686	0.451	1	0.5833	-0.4167
chr01	836594	snp	32	10	0.5875	0.4625	1	0.7	-0.3
chr01	836768	snp	31	19	0.5348	0.4228	1	0.3158	-0.6842
chr01	837042	snp	38	17	0.5464	0.4226	1	0.7059	-0.2941
chr01	837372	snp	41	32	0.5091	0.3918	1	0.2812	-0.7188
chr01	837561	snp	49	34	0.488	0.3794	1	0.3824	-0.6176
chr01	838746	snp	40	33	0.4985	0.3932	0.925	0.1818	-0.7432
chr01	838989	snp	54	43	0.4892	0.3734	1	0.1395	-0.8605
chr01	839198	snp	42	44	0.487	0.3734	0.9762	0.1364	-0.8398
chr01	839535	snp	34	31	0.5066	0.389	1	0.1935	-0.8065
chr01	840222	snp	36	46	0.4855	0.3841	1	0.1739	-0.8261
chr01	840640	snp	41	32	0.5091	0.3918	1	0.25	-0.75
chr01	840730	indel	30	24	0.525	0.4	1	0.2917	-0.7083
chr01	841443	snp	29	32	0.5183	0.3987	1	0.1875	-0.8125
chr01	841898	snp	37	30	0.5027	0.3838	1	0.3	-0.7
chr01	842629	snp	36	22	0.5126	0.4015	1	0.5455	-0.4545
chr01	843420	snp	36	27	0.5278	0.3981	1	0.2963	-0.7037
chr01	843604	snp	40	48	0.4833	0.375	1	0.2083	-0.7917
chr01	844089	snp	39	14	0.5604	0.4414	1	0.5	-0.5
chr01	846459	snp	42	15	0.5381	0.4238	1	0.5333	-0.4667
chr01	846836	snp	39	22	0.5186	0.4021	1	0.4545	-0.5455
chr01	847633	snp	47	13	0.5483	0.4419	1	0.7692	-0.2308
chr01	847656	indel	49	12	0.551	0.4439	1	0.8333	-0.1667
chr01	851949	snp	28	11	0.6071	0.461	1	0.4545	-0.5455
chr01	852001	snp	35	10	0.5714	0.4571	1	0.5	-0.5
chr01	852015	indel	41	15	0.5496	0.4276	1	0.4667	-0.5333
chr01	852097	snp	35	19	0.5233	0.3985	1	0.1053	-0.8947
chr01	853739	snp	36	39	0.4957	0.3761	0.9722	0.1538	-0.8184
chr01	854408	snp	36	37	0.5083	0.3761	1	0.1351	-0.8649
chr01	855468	snp	40	13	0.5731	0.4423	1	0.3846	-0.6154
chr01	866742	indel	45	33	0.499	0.3899	1	0.3333	-0.6667
chr01	866803	snp	44	20	0.5045	0.4	1	0.4	-0.6
chr01	867833	snp	34	40	0.5103	0.3926	1	0.3	-0.7
chr01	912712	snp	47	19	0.523	0.4065	1	0.6316	-0.3684
chr01	912823	snp	40	11	0.575	0.4523	1	0.8182	-0.1818
chr01	914329	indel	48	33	0.4848	0.3826	1	0.2424	-0.7576
chr01	914331	indel	49	33	0.4929	0.3908	1	0.303	-0.697
chr01	914350	snp	54	35	0.4937	0.3741	1	0.3429	-0.6571
chr01	915235	indel	35	39	0.4894	0.3868	0	0.3846	0.3846
chr01	915277	snp	32	29	0.5183	0.3987	0.9688	0.3103	-0.6584
chr01	915388	snp	30	28	0.4881	0.3976	1	0.3571	-0.6429
chr01	915504	snp	37	14	0.5695	0.4344	1	0.5714	-0.4286
chr01	915574	snp	34	21	0.5308	0.4202	1	0.4286	-0.5714
chr01	915895	snp	38	15	0.5368	0.4316	1	0.5333	-0.4667
chr01	916409	snp	42	15	0.5381	0.4238	1	0.4	-0.6
chr01	916503	indel	37	20	0.5216	0.4027	1	0.5	-0.5
chr01	916775	snp	36	30	0.5111	0.4	1	0.2333	-0.7667
chr01	917004	snp	48	42	0.4911	0.372	1	0.2143	-0.7857
chr01	917973	snp	45	27	0.4963	0.3926	1	0.1111	-0.8889
chr01	918826	snp	42	35	0.481	0.3762	1	0.2571	-0.7429
chr01	919203	snp	43	35	0.505	0.394	1	0.2571	-0.7429
chr01	919972	snp	49	37	0.4981	0.3833	1	0.2162	-0.7838
chr01	920918	snp	31	26	0.5174	0.3958	1	0.3077	-0.6923
chr01	921291	indel	38	16	0.5329	0.4243	1	0.875	-0.125
chr01	922048	snp	44	35	0.4766	0.3799	1	0.2857	-0.7143
chr01	922226	snp	34	40	0.5103	0.3926	1	0.25	-0.75
chr01	923093	snp	30	34	0.502	0.398	1	0.4412	-0.5588
chr01	923563	snp	40	35	0.4964	0.3821	1	0.2	-0.8
chr01	924026	snp	31	19	0.5348	0.4228	1	0.6842	-0.3158
chr01	925152	snp	42	15	0.5381	0.4238	1	0.5333	-0.4667
chr01	925191	snp	54	14	0.5423	0.4206	1	0.6429	-0.3571
chr01	925505	snp	30	40	0.5	0.3833	1	0.325	-0.675
chr01	926213	snp	27	27	0.5185	0.4074	1	0.3333	-0.6667
chr01	926319	snp	38	18	0.5409	0.4123	1	0.3889	-0.6111
chr01	926428	snp	38	30	0.4982	0.386	1	0.3333	-0.6667
chr01	926592	snp	40	35	0.4964	0.3821	1	0.2	-0.8
chr01	926810	snp	38	11	0.567	0.4378	1	0.6364	-0.3636
chr01	926830	snp	38	14	0.5564	0.4361	1	0.6429	-0.3571
chr01	927403	snp	38	21	0.5301	0.4098	1	0.619	-0.381
chr01	927710	snp	28	9	0.6071	0.4881	1	0.6667	-0.3333
chr01	928311	snp	42	22	0.5108	0.4004	1	0.5455	-0.4545
chr01	928346	snp	40	18	0.5528	0.4167	1	0.6667	-0.3333
chr01	928608	snp	45	17	0.549	0.4092	1	0.5882	-0.4118
chr01	929892	snp	42	19	0.5376	0.4035	1	0.5263	-0.4737
chr01	930166	snp	39	37	0.499	0.3721	1	0.1892	-0.8108
chr01	930844	snp	51	29	0.4888	0.3854	1	0.4138	-0.5862
chr01	930912	snp	49	26	0.5016	0.3838	1	0.5	-0.5
chr01	931331	snp	46	37	0.49	0.3719	1	0.2973	-0.7027
chr01	935282	indel	28	26	0.5165	0.4066	1	0.7692	-0.2308
chr01	935537	snp	30	32	0.5208	0.3938	1	0.2812	-0.7188
chr01	935671	snp	37	34	0.4921	0.3839	1	0.2941	-0.7059
chr01	936618	snp	36	39	0.4957	0.3761	1	0.1795	-0.8205
chr01	937141	snp	35	26	0.522	0.4066	1	0.1538	-0.8462
chr01	937181	indel	36	31	0.5054	0.3898	1	0.2258	-0.7742
chr01	938024	snp	35	32	0.5268	0.4018	1	0.3125	-0.6875
chr01	938179	snp	41	19	0.5289	0.4159	1	0.3684	-0.6316
chr01	938452	indel	54	39	0.4801	0.3732	1	0.3333	-0.6667
chr01	938699	indel	49	49	0.4898	0.3673	1	0.2857	-0.7143
chr01	938773	indel	46	54	0.471	0.3655	1	0.3333	-0.6667
chr01	938927	snp	47	35	0.4888	0.3733	0.9574	0.2286	-0.7289
chr01	939303	snp	36	20	0.5444	0.4167	1	0.3	-0.7
chr01	939494	snp	44	19	0.5239	0.4043	1	0.3158	-0.6842
chr01	947876	snp	51	17	0.5098	0.4118	0.7451	0.4706	-0.2745
chr01	954280	indel	34	25	0.5247	0.4047	1	0.56	-0.44
chr01	954381	snp	31	27	0.5293	0.4134	1	0.4444	-0.5556
chr01	954441	snp	26	24	0.5288	0.4103	1	0.375	-0.625
chr01	954622	snp	34	30	0.502	0.398	1	0.2667	-0.7333
chr01	955143	indel	38	35	0.4842	0.3872	1	0.3714	-0.6286
chr01	955269	snp	36	17	0.5425	0.4101	1	0.6471	-0.3529
chr01	955464	indel	41	47	0.4738	0.3612	1	0.3404	-0.6596
chr01	955610	snp	39	37	0.499	0.3721	1	0.2703	-0.7297
chr01	956712	indel	39	26	0.5128	0.3974	1	0.2692	-0.7308
chr01	956812	snp	38	21	0.5301	0.4098	1	0.2857	-0.7143
chr01	956883	snp	36	26	0.5235	0.4081	1	0.3077	-0.6923
chr01	957223	snp	25	23	0.5426	0.4191	1	0.2174	-0.7826
chr01	957755	indel	32	25	0.5325	0.4075	1	0.52	-0.48
chr01	957855	snp	43	11	0.5835	0.4482	1	0.6364	-0.3636
chr01	958183	snp	37	18	0.5345	0.4234	1	0.7222	-0.2778
chr01	959504	snp	37	24	0.5113	0.3986	1	0.2917	-0.7083
chr01	959538	indel	41	24	0.5091	0.4014	1	0.3333	-0.6667
chr01	959912	snp	38	35	0.4842	0.3872	1	0.2286	-0.7714
chr01	960065	snp	27	11	0.596	0.4815	1	0.6364	-0.3636
chr01	1000127	snp	29	20	0.5431	0.4207	1	0.5	-0.5
chr01	1002243	snp	32	27	0.5278	0.4028	1	0.2963	-0.7037
chr01	1002629	snp	34	36	0.4918	0.3954	0.9706	0.1667	-0.8039
chr01	1003561	indel	36	13	0.5556	0.4359	1	0.7692	-0.2308
chr01	1003609	snp	43	12	0.5581	0.438	1	0.6667	-0.3333
chr01	1003693	snp	39	13	0.5385	0.4359	1	0.4615	-0.5385
chr01	1003782	snp	36	28	0.4921	0.3929	1	0.2857	-0.7143
chr01	1003936	snp	43	28	0.505	0.387	0.9767	0.1786	-0.7982
chr01	1004263	snp	39	34	0.4932	0.3793	1	0.2059	-0.7941
chr01	1004415	snp	41	24	0.5091	0.4014	1	0.5	-0.5
chr01	1004539	indel	36	13	0.5556	0.4359	1	0.7692	-0.2308
chr01	1004600	snp	39	17	0.5339	0.4133	1	0.7647	-0.2353
chr01	1004660	snp	45	16	0.5458	0.4167	1	0.5625	-0.4375
chr01	1004772	snp	46	19	0.516	0.4073	1	0.2632	-0.7368
chr01	1004926	snp	42	31	0.4885	0.3879	1	0.3548	-0.6452
chr01	1005105	snp	42	15	0.5381	0.4238	1	0.5333	-0.4667
chr01	1005544	snp	45	23	0.5159	0.4029	1	0.4783	-0.5217
chr01	1005623	snp	39	26	0.5128	0.3974	1	0.4231	-0.5769
chr01	1005726	snp	42	35	0.481	0.3762	1	0.2857	-0.7143
chr01	1005971	snp	44	42	0.487	0.3734	1	0.2381	-0.7619
chr01	1007468	snp	47	12	0.555	0.4291	1	0.9167	-0.0833
chr01	1007732	snp	46	29	0.5142	0.3891	1	0.5862	-0.4138
chr01	1007806	indel	50	34	0.4859	0.3741	1	0.5	-0.5
chr01	1007950	snp	27	23	0.5233	0.4058	1	0.9565	-0.0435
chr01	1008078	snp	26	23	0.5284	0.408	1	0.5652	-0.4348
chr01	1008145	indel	34	39	0.4932	0.3793	1	0.3333	-0.6667
chr01	1008757	snp	33	31	0.5034	0.4047	0.9697	0.1613	-0.8084
chr01	1009038	snp	45	24	0.5083	0.4056	0.9778	0.4167	-0.5611
chr01	1009133	indel	37	34	0.4921	0.3839	0.973	0.2941	-0.6789
chr01	1009219	snp	35	23	0.5242	0.3975	1	0.4348	-0.5652
chr01	1009358	snp	34	20	0.5235	0.4118	1	0.3	-0.7
chr01	1009490	snp	35	37	0.4803	0.3853	1	0.2432	-0.7568
chr01	1009779	snp	31	19	0.5348	0.4228	1	0.5789	-0.4211
chr01	1010403	snp	29	17	0.568	0.4341	1	0.5294	-0.4706
chr01	1010510	snp	32	36	0.5035	0.3958	1	0.2778	-0.7222
chr01	1010815	snp	28	33	0.513	0.4026	1	0.0909	-0.9091
chr01	1011010	snp	40	16	0.55	0.4375	1	0.25	-0.75
chr01	1011155	snp	38	21	0.5301	0.4098	1	0.381	-0.619
chr01	1011324	snp	36	18	0.5278	0.4167	1	0.5556	-0.4444
chr01	1011422	snp	44	12	0.5606	0.4394	1	0.8333	-0.1667
chr01	1011657	snp	41	47	0.4738	0.3612	1	0.2766	-0.7234
chr01	1011852	snp	48	28	0.503	0.3869	1	0.3214	-0.6786
chr01	1011858	indel	53	28	0.4858	0.3827	1	0.3571	-0.6429
chr01	1012078	snp	32	21	0.5312	0.4182	1	0.4762	-0.5238
chr01	1012231	snp	47	27	0.4957	0.3846	1	0.3704	-0.6296
chr01	1013948	snp	29	26	0.5279	0.4164	1	0.2692	-0.7308
chr01	1013969	indel	34	28	0.5147	0.4034	1	0.3214	-0.6786
chr01	1014500	indel	42	11	0.5801	0.4524	1	0.5455	-0.4545
chr01	1014549	snp	33	11	0.5758	0.4545	1	0.3636	-0.6364
chr01	1015028	snp	41	22	0.5078	0.4035	1	0.2273	-0.7727
chr01	1015054	indel	43	20	0.514	0.4047	1	0.25	-0.75
chr01	1015369	snp	50	34	0.4859	0.3741	1	0.2647	-0.7353
chr01	1015719	snp	32	42	0.503	0.3854	1	0.2857	-0.7143
chr01	1016051	snp	30	45	0.5	0.3889	1	0.2222	-0.7778
chr01	1016475	snp	20	27	0.5278	0.4056	1	0.2222	-0.7778
chr01	1016827	snp	29	39	0.5031	0.3996	1	0.1795	-0.8205
chr01	1017017	snp	34	21	0.5308	0.4202	1	0.5714	-0.4286
chr01	1017050	snp	34	14	0.563	0.4328	1	0.5	-0.5
chr01	1017289	snp	45	19	0.5287	0.4117	1	0.2105	-0.7895
chr01	1017349	snp	43	22	0.5169	0.4006	1	0.2727	-0.7273
chr01	1018188	indel	43	39	0.4902	0.3763	1	0.359	-0.641
chr01	1018259	snp	43	37	0.4965	0.3734	1	0.2973	-0.7027
chr01	1019633	indel	35	33	0.5091	0.3913	1	0.3636	-0.6364
chr01	1019648	snp	32	33	0.5076	0.3854	1	0.3333	-0.6667
chr01	1019889	snp	33	34	0.4955	0.3993	0.9697	0.2353	-0.7344
chr01	1019999	snp	29	32	0.5183	0.3987	1	0.2812	-0.7188
chr01	1023163	snp	41	49	0.4709	0.3723	1	0.2653	-0.7347
chr01	1024007	snp	31	35	0.506	0.3917	0.9677	0.1429	-0.8249
chr01	1024362	snp	37	41	0.4937	0.3856	1	0.2439	-0.7561
chr01	1024667	snp	49	50	0.4935	0.3743	0.9796	0.3	-0.6796
chr01	1025045	snp	31	39	0.4988	0.383	1	0.2051	-0.7949
chr01	1026189	snp	41	21	0.5168	0.3984	1	0.619	-0.381
chr01	1026215	snp	49	22	0.5167	0.4007	1	0.6364	-0.3636
chr01	1026644	indel	38	38	0.5	0.3684	1	0.3684	-0.6316
chr01	1026653	snp	36	40	0.4806	0.3778	1	0.35	-0.65
chr01	1026781	snp	43	24	0.5078	0.3866	1	0.25	-0.75
chr01	1028117	indel	31	35	0.506	0.3917	1	0.2571	-0.7429
chr01	1028774	snp	34	38	0.4985	0.387	1	0.1842	-0.8158
chr01	1029733	snp	36	28	0.4921	0.3929	1	0.2857	-0.7143
chr01	1030042	snp	40	37	0.498	0.3818	1	0.1081	-0.8919
chr01	1030434	snp	39	17	0.5339	0.4133	1	0.2941	-0.7059
chr01	1030487	snp	41	26	0.5009	0.3931	1	0.2692	-0.7308
chr01	1030635	snp	51	45	0.481	0.3712	0.9804	0.2444	-0.7359
chr01	1030817	snp	51	45	0.481	0.3712	1	0.2889	-0.7111
chr01	1030932	snp	42	46	0.4845	0.3747	1	0.3696	-0.6304
chr01	1031111	snp	39	40	0.4955	0.3904	1	0.225	-0.775
chr01	1031556	indel	48	49	0.483	0.3648	1	0.2857	-0.7143
chr01	1031643	snp	35	31	0.506	0.3917	1	0.3226	-0.6774
chr01	1031758	snp	27	19	0.5458	0.4308	1	0.3684	-0.6316
chr01	1032266	snp	43	18	0.5168	0.4057	1	0.3889	-0.6111
chr01	1032514	snp	39	19	0.5331	0.4089	1	0.5263	-0.4737
chr01	1032944	indel	47	33	0.4842	0.3836	1	0.4545	-0.5455
chr01	1032945	indel	47	33	0.4842	0.3836	1	0.4242	-0.5758
chr01	1033126	snp	40	20	0.525	0.4	1	0.5	-0.5
chr01	1034952	snp	34	18	0.5425	0.4216	1	0.5	-0.5
chr01	1035210	snp	48	35	0.4952	0.3762	1	0.2286	-0.7714
chr01	1035235	indel	47	30	0.4844	0.3745	1	0.3667	-0.6333
chr01	1035344	snp	41	30	0.5049	0.3854	1	0.3	-0.7
chr01	1035443	snp	43	44	0.4736	0.3599	1	0.25	-0.75
chr01	1035924	indel	53	49	0.469	0.3573	1	0.2449	-0.7551
chr01	1036306	snp	42	30	0.5	0.3762	1	0.2333	-0.7667
chr01	1036439	snp	43	13	0.5581	0.4365	1	0.6923	-0.3077
chr01	1036557	indel	42	35	0.481	0.3762	1	0.4571	-0.5429
chr01	1036642	snp	44	34	0.4893	0.3877	1	0.4706	-0.5294
chr01	1036749	snp	41	19	0.5289	0.4159	1	0.4211	-0.5789
chr01	1036850	snp	40	29	0.4862	0.3931	1	0.6207	-0.3793
chr01	1037184	snp	25	14	0.5771	0.4429	1	0.6429	-0.3571
chr01	1037553	snp	42	15	0.5381	0.4238	1	0.4667	-0.5333
chr01	1037646	indel	35	25	0.5257	0.4	0.9714	0.24	-0.7314
chr01	1037735	snp	34	15	0.5647	0.4314	0.9706	0.6	-0.3706
chr01	1037764	snp	42	19	0.5376	0.4035	1	0.5263	-0.4737
chr01	1038485	snp	36	19	0.5395	0.4225	0.9722	0.4737	-0.4985
chr01	1039143	snp	36	37	0.5083	0.3761	1	0.3514	-0.6486
chr01	1039484	indel	46	45	0.4942	0.3652	1	0.3556	-0.6444
chr01	1039559	snp	45	31	0.4996	0.3864	1	0.3226	-0.6774
chr01	1039714	snp	43	14	0.5565	0.4319	1	0.5	-0.5
chr01	1039869	snp	34	41	0.5014	0.3938	1	0.2927	-0.7073
chr01	1040648	snp	37	29	0.5126	0.3924	1	0.4483	-0.5517
chr01	1041522	snp	38	22	0.5215	0.3995	1	0.5	-0.5
chr01	1041588	snp	37	29	0.5126	0.3924	1	0.3103	-0.6897
chr01	1041880	snp	49	29	0.4996	0.3849	1	0.5172	-0.4828
chr01	1044355	snp	43	36	0.4897	0.3734	0.9767	0.25	-0.7267
chr01	1044638	indel	44	48	0.4792	0.3693	0.9773	0.2917	-0.6856
chr01	1046411	snp	34	11	0.5829	0.4652	1	0.9091	-0.0909
chr01	1046428	indel	31	15	0.5462	0.4409	1	0.7333	-0.2667
chr01	1046569	snp	33	37	0.5004	0.3964	1	0.2703	-0.7297
chr01	1047535	snp	34	42	0.4846	0.3669	0.9706	0.2857	-0.6849
chr01	1048162	indel	33	49	0.4929	0.3908	1	0.3061	-0.6939
chr01	1049575	snp	49	45	0.4884	0.3755	1	0.2222	-0.7778
chr01	1051618	snp	33	46	0.5053	0.388	1	0.1522	-0.8478
chr01	1053703	snp	39	32	0.5104	0.3942	1	0.3125	-0.6875
chr01	1054279	snp	35	18	0.5476	0.4286	1	0.1111	-0.8889
chr01	1054704	snp	26	31	0.5174	0.3958	1	0.1935	-0.8065
chr01	1055626	snp	34	46	0.4974	0.3811	1	0.2609	-0.7391
chr01	1055811	snp	29	20	0.5431	0.4207	1	0.55	-0.45
chr01	1055832	snp	26	16	0.5673	0.4327	1	0.75	-0.25
chr01	1056028	snp	21	30	0.5429	0.4143	1	0.3	-0.7
chr01	1056289	snp	32	40	0.5125	0.3938	1	0.175	-0.825
chr01	1058193	snp	41	40	0.4817	0.3823	0.9512	0.175	-0.7762
chr01	1058345	snp	49	20	0.5214	0.4102	1	0.7	-0.3
chr01	1060160	snp	27	22	0.5253	0.4141	1	0.2727	-0.7273
chr01	1060616	indel	36	33	0.4975	0.3939	1	0.303	-0.697
chr01	1060903	snp	32	42	0.503	0.3854	1	0.0952	-0.9048
chr01	1061364	snp	28	36	0.4921	0.3929	1	0.1944	-0.8056
chr01	1061581	snp	30	32	0.5208	0.3938	1	0.3438	-0.6562
chr01	1061993	snp	44	9	0.6162	0.4798	1	0.4444	-0.5556
chr01	1062398	snp	41	10	0.6049	0.461	1	0.9	-0.1
chr01	1062584	snp	47	33	0.4842	0.3836	1	0.2121	-0.7879
chr01	1062710	snp	35	23	0.5242	0.3975	1	0.3478	-0.6522
chr01	1063050	snp	30	22	0.5273	0.4091	1	0.5455	-0.4545
chr01	1063106	snp	33	21	0.5368	0.4156	1	0.3333	-0.6667
chr01	1063565	snp	42	25	0.5067	0.3943	1	0.32	-0.68
chr01	1063616	snp	46	12	0.5471	0.4312	1	0.5833	-0.4167
chr01	1063913	snp	33	20	0.5364	0.4152	1	0.4	-0.6
chr01	1063982	snp	38	19	0.5263	0.4211	1	0.4211	-0.5789
chr01	1064205	snp	31	26	0.5174	0.3958	1	0.1923	-0.8077
chr01	1065356	snp	41	21	0.5168	0.3984	1	0.381	-0.619
chr01	1066158	snp	46	14	0.5528	0.4224	1	0.5	-0.5
chr01	1066189	snp	44	18	0.5152	0.4116	1	0.4444	-0.5556
chr01	1066547	indel	37	29	0.5126	0.3924	0.973	0.2414	-0.7316
chr01	1066548	indel	37	29	0.5126	0.3924	0.973	0.2414	-0.7316
chr01	1066830	snp	26	27	0.5484	0.4003	1	0.2222	-0.7778
chr01	1067873	snp	37	31	0.4987	0.3958	1	0.2581	-0.7419
chr01	1068277	snp	46	41	0.4814	0.3706	1	0.2683	-0.7317
chr01	1070433	snp	31	28	0.5138	0.4055	0.9677	0.2857	-0.682
chr01	1071036	indel	44	40	0.4727	0.3773	1	0.25	-0.75
chr01	1071121	snp	38	42	0.4962	0.3797	1	0.1429	-0.8571
chr01	1071695	indel	53	27	0.4934	0.3836	1	0.2593	-0.7407
chr01	1071830	indel	32	43	0.5022	0.3866	1	0.2558	-0.7442
chr01	1072109	indel	37	51	0.487	0.3763	1	0.3333	-0.6667
chr01	1072117	snp	33	49	0.4929	0.3908	1	0.2449	-0.7551
chr01	1072333	indel	40	31	0.5137	0.3847	1	0.4839	-0.5161
chr01	1072385	indel	44	29	0.4976	0.3926	1	0.3103	-0.6897
chr01	1072929	snp	45	28	0.4968	0.3905	1	0.1786	-0.8214
chr01	1073046	snp	41	27	0.5095	0.3993	1	0.2593	-0.7407
chr01	1073211	snp	46	15	0.5406	0.429	1	0.6	-0.4
chr01	1073457	snp	41	16	0.5335	0.4192	1	0.4375	-0.5625
chr01	1074463	indel	35	35	0.5143	0.4	1	0.2857	-0.7143
chr01	1075421	snp	39	21	0.5238	0.4029	1	0.2381	-0.7619
chr01	1075778	snp	44	40	0.4727	0.3773	1	0.4	-0.6
chr01	1076072	indel	48	38	0.4857	0.3816	0.9792	0.3421	-0.6371
chr01	1077393	snp	35	14	0.5714	0.4429	1	0.6429	-0.3571
chr01	1077813	snp	42	19	0.5376	0.4035	1	0.4211	-0.5789
chr01	1077938	snp	36	21	0.5397	0.4087	1	0.5238	-0.4762
chr01	1078100	snp	35	14	0.5714	0.4429	1	0.5	-0.5
chr01	1078141	snp	40	12	0.5667	0.4417	1	0.3333	-0.6667
chr01	1078457	snp	26	24	0.5288	0.4103	1	0.5417	-0.4583
chr01	1079059	snp	35	27	0.5037	0.3979	1	0.3704	-0.6296
chr01	1079175	snp	38	44	0.4976	0.3732	1	0.2273	-0.7727
chr01	1079449	snp	36	43	0.4897	0.3734	1	0.186	-0.814
chr01	1079724	snp	38	41	0.4743	0.3768	1	0.2439	-0.7561
chr01	1079939	indel	38	46	0.4863	0.3799	1	0.1522	-0.8478
chr01	1080734	indel	41	46	0.4814	0.3706	1	0.2174	-0.7826
chr01	1081436	snp	48	35	0.4952	0.3762	1	0.3143	-0.6857
chr01	1081840	indel	39	31	0.4988	0.383	1	0.5161	-0.4839
chr01	1083146	snp	35	29	0.5133	0.3931	1	0.2414	-0.7586
chr01	1083377	snp	37	19	0.5235	0.4125	1	0.3158	-0.6842
chr01	1083432	snp	37	16	0.5608	0.4324	1	0.5	-0.5
chr01	1083434	indel	38	18	0.5409	0.4123	1	0.5	-0.5
chr01	1083628	snp	27	34	0.5207	0.4085	1	0.2059	-0.7941
chr01	1084491	snp	49	23	0.512	0.3949	0.9796	0.3043	-0.6752
chr01	1085018	snp	43	44	0.4736	0.3599	1	0.3182	-0.6818
chr01	1085222	snp	38	34	0.4985	0.387	1	0.2941	-0.7059
chr01	1085291	indel	43	34	0.4918	0.3769	1	0.5294	-0.4706
chr01	1085355	snp	49	35	0.4857	0.3755	1	0.4571	-0.5429
chr01	1085494	snp	33	49	0.4929	0.3908	1	0.3265	-0.6735
chr01	1085787	snp	36	56	0.4861	0.3671	1	0.3214	-0.6786
chr01	1085992	snp	34	14	0.563	0.4328	1	0.5714	-0.4286
chr01	1086324	snp	33	25	0.5467	0.4085	1	0.28	-0.72
chr01	1086430	indel	42	33	0.4978	0.3874	1	0.2424	-0.7576
chr01	1086623	snp	35	33	0.5091	0.3913	1	0.1515	-0.8485
chr01	1087004	snp	43	50	0.4735	0.3642	0.9767	0.2	-0.7767
chr01	1087485	snp	34	26	0.5045	0.3959	1	0.3846	-0.6154
chr01	1088106	snp	49	42	0.4864	0.3776	0.9796	0.3333	-0.6463
chr01	1088362	snp	53	40	0.4915	0.3788	1	0.25	-0.75
chr01	1088665	snp	42	45	0.4873	0.3714	1	0.2667	-0.7333
chr01	1089126	indel	38	38	0.5	0.3684	1	0.3158	-0.6842
chr01	1090097	snp	40	42	0.494	0.3857	1	0.1905	-0.8095
chr01	1091580	snp	36	17	0.5425	0.4101	1	0.2353	-0.7647
chr01	1091599	indel	46	16	0.5489	0.4158	1	0.375	-0.625
chr01	1091661	snp	40	9	0.5889	0.4639	1	0.5556	-0.4444
chr01	1093471	snp	33	35	0.5091	0.3913	1	0.3143	-0.6857
chr01	1093487	indel	37	38	0.4929	0.3876	1	0.3421	-0.6579
chr01	1093593	snp	27	17	0.549	0.4401	1	0.5294	-0.4706
chr01	1093889	snp	30	13	0.5564	0.4359	1	0.6154	-0.3846
chr01	1093942	indel	36	17	0.5425	0.4101	1	0.4706	-0.5294
chr01	1094469	snp	42	17	0.5378	0.4202	1	0.4706	-0.5294
chr01	1094515	snp	43	25	0.5079	0.3981	1	0.36	-0.64
chr01	1094648	indel	32	23	0.538	0.4198	1	0.3913	-0.6087
chr01	1098577	snp	39	31	0.4988	0.383	0.9744	0.1935	-0.7808
chr01	1101472	snp	53	15	0.5459	0.4138	1	0.7333	-0.2667
chr01	1101498	indel	58	16	0.5474	0.4224	1	0.625	-0.375
chr01	1101628	snp	49	8	0.6097	0.4668	1	0.375	-0.625
chr01	1101699	snp	55	8	0.5818	0.475	1	0.625	-0.375
chr01	1101776	snp	44	19	0.5239	0.4043	1	0.4211	-0.5789
chr01	1101842	indel	43	30	0.4876	0.3876	1	0.2333	-0.7667
chr01	1101923	snp	62	27	0.4922	0.3793	1	0.3333	-0.6667
chr01	1102244	snp	54	9	0.5741	0.4444	1	0.6667	-0.3333
chr01	1102296	snp	49	18	0.5272	0.4104	1	0.4444	-0.5556
chr01	1102742	snp	47	20	0.5234	0.4032	1	0.55	-0.45
chr01	1102800	snp	52	23	0.5134	0.403	1	0.4348	-0.5652
chr01	1102927	snp	51	32	0.4908	0.3768	1	0.3125	-0.6875
chr01	1102990	indel	52	33	0.4913	0.3788	1	0.4545	-0.5455
chr01	1103034	snp	42	19	0.5376	0.4035	1	0.5263	-0.4737
chr01	1103570	snp	34	29	0.5183	0.3955	1	0.5172	-0.4828
chr01	1103638	indel	31	34	0.5066	0.389	1	0.3529	-0.6471
chr01	1104142	snp	38	21	0.5301	0.4098	1	0.2857	-0.7143
chr01	1104986	snp	35	31	0.506	0.3917	1	0.2903	-0.7097
chr01	1105112	snp	39	29	0.5031	0.3996	1	0.2414	-0.7586
chr01	1105307	snp	36	22	0.5126	0.4015	1	0.3636	-0.6364
chr01	1105428	snp	52	36	0.485	0.3803	1	0.3333	-0.6667
chr01	1105586	snp	48	49	0.483	0.3648	1	0.3469	-0.6531
chr01	1106120	snp	39	36	0.4957	0.3761	1	0.2222	-0.7778
chr01	1106256	snp	41	44	0.4933	0.3891	1	0.2045	-0.7955
chr01	1106553	snp	26	12	0.5769	0.4487	1	0.75	-0.25
chr01	1115979	indel	40	17	0.5235	0.4147	1	0.4118	-0.5882
chr01	1116019	snp	41	23	0.5228	0.403	1	0.3913	-0.6087
chr01	1116058	indel	39	33	0.4918	0.3869	1	0.2121	-0.7879
chr01	1116156	snp	43	45	0.4765	0.3695	1	0.1333	-0.8667
chr01	1116499	snp	38	21	0.5301	0.4098	1	0.4286	-0.5714
chr01	1117352	snp	38	18	0.5409	0.4123	1	0.4444	-0.5556
chr01	1118034	snp	50	26	0.5062	0.3831	0.98	0.1923	-0.7877
chr01	1118719	snp	37	28	0.5068	0.39	1	0.3571	-0.6429
chr01	1118858	snp	42	12	0.5595	0.4286	1	0.5833	-0.4167
chr01	1118929	snp	43	16	0.532	0.4172	1	0.4375	-0.5625
chr01	1119076	snp	42	17	0.5378	0.4202	1	0.5882	-0.4118
chr01	1119209	snp	50	22	0.5291	0.3982	1	0.4091	-0.5909
chr01	1119357	snp	38	27	0.5312	0.3986	1	0.1852	-0.8148
chr01	1119623	snp	46	15	0.5406	0.429	1	0.6667	-0.3333
chr01	1119837	snp	41	30	0.5049	0.3854	1	0.4667	-0.5333
chr01	1120040	snp	42	25	0.5067	0.3943	1	0.4	-0.6
chr01	1120141	snp	33	15	0.5576	0.4303	1	0.6	-0.4
chr01	1120495	snp	32	18	0.5278	0.4271	1	0.4444	-0.5556
chr01	1121104	indel	47	14	0.5517	0.4301	1	0.6429	-0.3571
chr01	1121131	snp	49	18	0.5272	0.4104	1	0.5	-0.5
chr01	1121272	indel	39	44	0.4878	0.3741	0.9744	0.3182	-0.6562
chr01	1121347	indel	46	28	0.5031	0.3929	0.9783	0.25	-0.7283
chr01	1121849	snp	53	25	0.5004	0.3826	1	0.32	-0.68
chr01	1122108	snp	41	31	0.4815	0.3839	1	0.3226	-0.6774
chr01	1122137	indel	47	35	0.4888	0.3733	1	0.3429	-0.6571
chr01	1122216	snp	56	18	0.5278	0.4147	1	0.5556	-0.4444
chr01	1122271	snp	45	24	0.5083	0.4056	1	0.25	-0.75
chr01	1122806	snp	33	10	0.597	0.4667	1	0.6	-0.4
chr01	1122923	indel	53	17	0.505	0.4062	1	0.7059	-0.2941
chr01	1123129	indel	39	36	0.4957	0.3761	1	0.1944	-0.8056
chr01	1123165	snp	38	33	0.5167	0.3892	1	0.1818	-0.8182
chr01	1123795	indel	45	43	0.4765	0.3695	1	0.2326	-0.7674
chr01	1123879	snp	52	46	0.4875	0.3763	1	0.2391	-0.7609
chr01	1124667	snp	46	13	0.5535	0.4331	1	0.6154	-0.3846
chr01	1124812	snp	54	17	0.5338	0.4129	1	0.6471	-0.3529
chr01	1124912	snp	52	24	0.5096	0.391	1	0.2917	-0.7083
chr01	1125022	snp	58	35	0.4837	0.3754	1	0.2857	-0.7143
chr01	1125374	indel	64	34	0.4835	0.3704	1	0.4412	-0.5588
chr01	1125412	snp	61	30	0.5044	0.3732	1	0.4	-0.6
chr01	1125652	snp	48	43	0.4806	0.3692	1	0.186	-0.814
chr01	1125807	snp	45	33	0.499	0.3899	1	0.2727	-0.7273
chr01	1125931	snp	36	29	0.5086	0.3898	1	0.2759	-0.7241
chr01	1126054	snp	50	15	0.54	0.4267	1	0.2667	-0.7333
chr01	1126113	snp	45	23	0.5159	0.4029	1	0.3043	-0.6957
chr01	1126726	snp	43	35	0.505	0.394	1	0.1714	-0.8286
chr01	1127282	snp	39	20	0.5205	0.3949	1	0.6	-0.4
chr01	1127311	indel	47	19	0.523	0.4065	1	0.5789	-0.4211
chr01	1127316	snp	46	17	0.5281	0.4105	1	0.6471	-0.3529
chr01	1127519	snp	42	14	0.5238	0.4286	1	0.6429	-0.3571
chr01	1128019	indel	37	9	0.5916	0.4565	1	0.4444	-0.5556
chr01	1128073	snp	40	10	0.575	0.45	1	0.6	-0.4
chr01	1128455	snp	34	21	0.5308	0.4202	1	0.4286	-0.5714
chr01	1128837	snp	35	14	0.5714	0.4429	1	0.6429	-0.3571
chr01	1129034	snp	42	22	0.5108	0.4004	1	0.4091	-0.5909
chr01	1129722	snp	46	25	0.5026	0.3904	1	0.24	-0.76
chr01	1129776	indel	51	27	0.5098	0.3856	1	0.3704	-0.6296
chr01	1129841	indel	52	31	0.4919	0.3828	1	0.4839	-0.5161
chr01	1129918	snp	51	26	0.4955	0.3967	1	0.3462	-0.6538
chr01	1130139	indel	57	39	0.4777	0.3698	1	0.3077	-0.6923
chr01	1130468	indel	48	33	0.4848	0.3826	1	0.4242	-0.5758
chr01	1131769	snp	45	34	0.4987	0.3869	1	0.2941	-0.7059
chr01	1131816	indel	47	41	0.4738	0.3612	1	0.3171	-0.6829
chr01	1131903	indel	40	29	0.4862	0.3931	1	0.2759	-0.7241
chr01	1132575	indel	45	12	0.5722	0.4389	1	0.6667	-0.3333
chr01	1132805	snp	33	35	0.5091	0.3913	1	0.2571	-0.7429
chr01	1132914	snp	42	18	0.5476	0.4206	1	0.3889	-0.6111
chr01	1132940	indel	46	20	0.5022	0.4022	1	0.45	-0.55
chr01	1134369	snp	50	16	0.5325	0.415	1	0.5625	-0.4375
chr01	1134537	snp	45	8	0.6083	0.475	1	0.5	-0.5
chr01	1134563	snp	46	11	0.5652	0.4486	1	0.3636	-0.6364
chr01	1134670	indel	48	19	0.5099	0.4046	1	0.6316	-0.3684
chr01	1134723	indel	52	16	0.5288	0.4183	1	0.3125	-0.6875
chr01	1134832	indel	54	17	0.5338	0.4129	1	0.5882	-0.4118
chr01	1135042	snp	59	18	0.533	0.4002	1	0.5556	-0.4444
chr01	1135217	indel	57	38	0.4737	0.3684	1	0.3947	-0.6053
chr01	1135260	snp	54	30	0.4963	0.3741	1	0.3667	-0.6333
chr01	1135603	snp	44	10	0.5818	0.45	1	0.7	-0.3
chr01	1136163	snp	50	13	0.5492	0.4262	1	0.6154	-0.3846
chr01	1136463	snp	47	21	0.5117	0.4002	1	0.2857	-0.7143
chr01	1137284	snp	57	23	0.4928	0.3883	1	0.2174	-0.7826
chr01	1137391	snp	49	22	0.5167	0.4007	1	0.3636	-0.6364
chr01	1138312	snp	54	18	0.5185	0.4074	1	0.5	-0.5
chr01	1138387	snp	59	27	0.5035	0.3848	1	0.3333	-0.6667
chr01	1138594	snp	42	18	0.5476	0.4206	1	0.3333	-0.6667
chr01	1138636	snp	42	11	0.5801	0.4524	1	0.4545	-0.5455
chr01	1138792	snp	43	31	0.4914	0.3841	0.9767	0.1613	-0.8155
chr01	1138964	snp	41	15	0.5496	0.4276	1	0.4667	-0.5333
chr01	1139117	snp	45	31	0.4996	0.3864	1	0.2581	-0.7419
chr01	1139315	snp	51	21	0.5182	0.3978	1	0.4286	-0.5714
chr01	1140131	snp	47	17	0.5257	0.413	1	0.2941	-0.7059
chr01	1140140	indel	53	21	0.4969	0.3854	1	0.3333	-0.6667
chr01	1140251	snp	35	14	0.5714	0.4429	1	0.2857	-0.7143
chr01	1140367	snp	35	19	0.5233	0.3985	1	0.4737	-0.5263
chr01	1140540	snp	35	13	0.5692	0.4462	1	0.2308	-0.7692
chr01	1141143	snp	45	29	0.4897	0.3831	1	0.2759	-0.7241
chr01	1141249	indel	49	32	0.5051	0.3827	1	0.4062	-0.5938
chr01	1141375	indel	37	29	0.5126	0.3924	1	0.2414	-0.7586
chr01	1141548	snp	36	16	0.5417	0.4236	1	0.4375	-0.5625
chr01	1141595	snp	37	20	0.5216	0.4027	1	0.45	-0.55
chr01	1141905	snp	43	26	0.5063	0.39	1	0.1923	-0.8077
chr01	1142355	snp	42	19	0.5376	0.4035	1	0.2632	-0.7368
chr01	1142477	snp	36	10	0.5778	0.4556	1	0.8	-0.2
chr01	1142510	snp	35	13	0.5692	0.4462	1	0.6923	-0.3077
chr01	1142623	snp	41	38	0.4743	0.3768	1	0.1842	-0.8158
chr01	1142820	snp	47	26	0.5098	0.3993	1	0.1923	-0.8077
chr01	1143093	snp	49	14	0.551	0.4388	1	0.4286	-0.5714
chr01	1143234	snp	31	17	0.5598	0.425	1	0.2941	-0.7059
chr01	1143434	snp	52	18	0.5235	0.4124	1	0.2778	-0.7222
chr01	1143519	indel	41	27	0.5095	0.3993	1	0.2222	-0.7778
chr01	1143655	snp	45	32	0.4924	0.3812	1	0.375	-0.625
chr01	1144411	snp	56	45	0.4734	0.3722	1	0.1778	-0.8222
chr01	1144726	snp	43	24	0.5078	0.3866	1	0.4583	-0.5417
chr01	1144806	snp	39	31	0.4988	0.383	1	0.3548	-0.6452
chr01	1145127	snp	53	30	0.4881	0.3748	1	0.5	-0.5
chr01	1145226	snp	53	17	0.505	0.4062	1	0.4118	-0.5882
chr01	1147475	snp	49	38	0.4866	0.3899	1	0.1579	-0.8421
chr01	1147643	snp	41	30	0.5049	0.3854	1	0.2	-0.8
chr01	1150537	snp	38	20	0.5105	0.4026	1	0.35	-0.65
chr01	1150601	snp	48	21	0.497	0.3958	1	0.3333	-0.6667
chr01	1151085	snp	43	39	0.4902	0.3763	1	0.2051	-0.7949
chr01	1152337	snp	42	34	0.4846	0.3669	1	0.2941	-0.7059
chr01	1153035	snp	37	36	0.5083	0.3761	1	0.2222	-0.7778
chr01	1154533	indel	38	27	0.5312	0.3986	1	0.2593	-0.7407
chr01	1155116	snp	47	15	0.5504	0.417	1	0.5333	-0.4667
chr01	1155117	snp	54	14	0.5423	0.4206	1	0.7143	-0.2857
chr01	1155479	snp	37	37	0.4865	0.3784	1	0.3784	-0.6216
chr01	1160513	snp	40	40	0.5	0.375	1	0.275	-0.725
chr01	1162495	snp	31	32	0.5242	0.3982	1	0.125	-0.875
chr01	1162851	snp	46	42	0.4845	0.3747	1	0.2143	-0.7857
chr01	1163051	snp	32	37	0.4966	0.3944	1	0.1892	-0.8108
chr01	1163550	snp	39	42	0.489	0.381	1	0.2619	-0.7381
chr01	1163737	indel	42	33	0.4978	0.3874	1	0.2121	-0.7879
chr01	1164221	snp	52	41	0.47	0.3715	1	0.2195	-0.7805
chr01	1164294	indel	51	40	0.4951	0.3775	1	0.425	-0.575
chr01	1164520	snp	40	36	0.4806	0.3778	1	0.2222	-0.7778
chr01	1164795	snp	42	23	0.5124	0.3944	1	0.3478	-0.6522
chr01	1164923	snp	41	25	0.5073	0.3941	1	0.4	-0.6
chr01	1164926	indel	41	26	0.5009	0.3931	1	0.3846	-0.6154
chr01	1165715	indel	45	24	0.5083	0.4056	1	0.5833	-0.4167
chr01	1165742	snp	44	20	0.5045	0.4	1	0.6	-0.4
chr01	1165771	snp	48	18	0.5208	0.4028	1	0.6667	-0.3333
chr01	1166356	snp	33	39	0.4918	0.3869	1	0.2308	-0.7692
chr01	1166568	snp	46	29	0.5142	0.3891	1	0.4138	-0.5862
chr01	1166620	snp	42	30	0.5	0.3762	0.9762	0.4333	-0.5429
chr01	1166770	snp	52	44	0.4755	0.3724	1	0.2045	-0.7955
chr01	1167130	snp	44	35	0.4766	0.3799	0.9773	0.2857	-0.6916
chr01	1167358	indel	46	38	0.4863	0.3799	1	0.3158	-0.6842
chr01	1167558	snp	46	44	0.4704	0.3735	1	0.25	-0.75
chr01	1167717	snp	40	29	0.4862	0.3931	1	0.3103	-0.6897
chr01	1167754	snp	48	21	0.497	0.3958	1	0.381	-0.619
chr01	1168076	snp	55	42	0.4866	0.3758	1	0.1429	-0.8571
chr01	1168376	snp	55	26	0.4986	0.3916	1	0.1154	-0.8846
chr01	1168459	snp	48	29	0.5022	0.3908	1	0.1724	-0.8276
chr01	1168587	snp	41	32	0.5091	0.3918	0.9756	0.1875	-0.7881
chr01	1168821	snp	48	40	0.4833	0.375	0.9792	0.2	-0.7792
chr01	1169019	snp	32	30	0.5208	0.3938	1	0.3	-0.7
chr01	1169079	snp	34	30	0.502	0.398	1	0.4333	-0.5667
chr01	1169753	snp	31	17	0.5598	0.425	1	0.5294	-0.4706
chr01	1169778	snp	29	21	0.5468	0.4122	1	0.4286	-0.5714
chr01	1169988	snp	30	51	0.4922	0.3804	1	0.2157	-0.7843
chr01	1170407	snp	37	13	0.553	0.4491	1	0.6923	-0.3077
chr01	1170631	snp	33	19	0.5327	0.4115	1	0.1579	-0.8421
chr01	1171252	snp	32	15	0.55	0.425	1	0.2667	-0.7333
chr01	1171515	snp	30	31	0.5086	0.4086	1	0.3548	-0.6452
chr01	1171713	indel	35	35	0.5143	0.4	1	0.3714	-0.6286
chr01	1171718	indel	35	33	0.5091	0.3913	1	0.3939	-0.6061
chr01	1171719	indel	35	33	0.5091	0.3913	1	0.3939	-0.6061
chr01	1172040	snp	41	31	0.4815	0.3839	1	0.1935	-0.8065
chr01	1172177	snp	45	38	0.4784	0.369	1	0.2895	-0.7105
chr01	1172754	indel	42	41	0.4925	0.3746	1	0.4634	-0.5366
chr01	1172803	snp	45	42	0.4873	0.3714	1	0.4048	-0.5952
chr01	1172960	snp	46	34	0.4974	0.3811	1	0.2059	-0.7941
chr01	1173032	indel	36	42	0.4921	0.3849	1	0.1905	-0.8095
chr01	1173143	snp	42	42	0.4762	0.381	1	0.2857	-0.7143
chr01	1173511	snp	45	46	0.4942	0.3652	1	0.1304	-0.8696
chr01	1173634	snp	41	16	0.5335	0.4192	1	0.4375	-0.5625
chr01	1173729	snp	40	18	0.5528	0.4167	1	0.2778	-0.7222
chr01	1173938	snp	48	14	0.5446	0.4315	1	0.4286	-0.5714
chr01	1174594	indel	49	42	0.4864	0.3776	1	0.1667	-0.8333
chr01	1175585	snp	41	25	0.5073	0.3941	1	0.28	-0.72
chr01	1176090	snp	40	36	0.4806	0.3778	0.975	0.2222	-0.7528
chr01	1176410	snp	38	43	0.492	0.377	1	0.2558	-0.7442
chr01	1176591	snp	38	34	0.4985	0.387	1	0.2647	-0.7353
chr01	1176685	snp	31	25	0.5187	0.4039	1	0.12	-0.88
chr01	1177415	snp	44	46	0.4704	0.3735	1	0.2391	-0.7609
chr01	1177689	indel	41	33	0.5196	0.3917	1	0.5152	-0.4848
chr01	1177858	snp	38	35	0.4842	0.3872	1	0.4	-0.6
chr01	1177984	snp	28	42	0.5	0.3929	1	0.4048	-0.5952
chr01	1178150	snp	35	46	0.482	0.3733	1	0.2391	-0.7609
chr01	1178760	snp	44	37	0.4926	0.3857	1	0.1622	-0.8378
chr01	1179153	snp	27	28	0.5278	0.414	1	0.3571	-0.6429
chr01	1179175	snp	24	21	0.5476	0.4226	1	0.381	-0.619
chr01	1179525	indel	37	32	0.4966	0.3944	1	0.4062	-0.5938
chr01	1179577	snp	36	24	0.5278	0.4167	1	0.2917	-0.7083
chr01	1179673	indel	33	32	0.5076	0.3854	1	0.3125	-0.6875
chr01	1180483	snp	50	34	0.4859	0.3741	0.98	0.2647	-0.7153
chr01	1180537	indel	49	30	0.4884	0.381	1	0.2333	-0.7667
chr01	1180692	snp	38	12	0.5702	0.443	1	0.75	-0.25
chr01	1180894	snp	34	25	0.5247	0.4047	1	0.2	-0.8
chr01	1181112	snp	37	22	0.5209	0.4042	1	0.5	-0.5
chr01	1181150	snp	39	13	0.5385	0.4359	1	0.3077	-0.6923
chr01	1181329	snp	38	45	0.4784	0.369	1	0.0889	-0.9111
chr01	1181745	snp	54	57	0.4669	0.3704	1	0.2456	-0.7544
chr01	1182047	snp	40	42	0.494	0.3857	1	0.381	-0.619
chr01	1182266	snp	39	38	0.4798	0.3765	1	0.3158	-0.6842
chr01	1182560	snp	26	43	0.5063	0.39	1	0.2791	-0.7209
chr01	1182877	snp	30	53	0.4881	0.3748	1	0.283	-0.717
chr01	1183499	snp	37	29	0.5126	0.3924	1	0.3103	-0.6897
chr01	1183913	snp	38	40	0.4961	0.3829	1	0.2	-0.8
chr01	1184090	snp	31	37	0.4987	0.3958	1	0.1892	-0.8108
chr01	1184460	snp	34	38	0.4985	0.387	1	0.1842	-0.8158
chr01	1184467	indel	33	37	0.5004	0.3964	1	0.2703	-0.7297
chr01	1184684	snp	37	28	0.5068	0.39	1	0.3929	-0.6071
chr01	1184928	indel	39	46	0.4849	0.3763	1	0.3261	-0.6739
chr01	1186413	snp	33	35	0.5091	0.3913	1	0.2	-0.8
chr01	1187249	snp	43	29	0.4924	0.3873	0.9767	0.2069	-0.7698
chr01	1207826	snp	39	52	0.4679	0.3654	1	0.2885	-0.7115
chr01	1211538	snp	42	41	0.4925	0.3746	1	0.3902	-0.6098
chr01	1213464	indel	38	24	0.5132	0.3969	0.4474	0.0833	-0.364
chr01	1213490	indel	34	24	0.527	0.4069	0.5294	0.0833	-0.4461
chr01	1214868	indel	42	34	0.4846	0.3669	1	0.3824	-0.6176
chr01	1224334	indel	37	39	0.499	0.3721	1	0.3077	-0.6923
chr01	1245077	indel	56	27	0.5073	0.3889	1	0.2963	-0.7037
chr01	1247441	snp	45	38	0.4784	0.369	1	0.1053	-0.8947
chr01	1248036	snp	34	40	0.5103	0.3926	1	0.275	-0.725
chr01	1257680	indel	33	27	0.5185	0.4007	1	0.3704	-0.6296
chr01	1263892	snp	31	31	0.5161	0.3871	1	0.2258	-0.7742
chr01	1269484	snp	49	39	0.4778	0.3757	1	0.1026	-0.8974
chr01	1271527	snp	35	18	0.5476	0.4286	1	0.3889	-0.6111
chr01	1274152	indel	37	24	0.5113	0.3986	1	0.25	-0.75
chr01	1282187	snp	47	39	0.4926	0.3863	1	0.3077	-0.6923
chr01	1289411	snp	43	44	0.4736	0.3599	1	0.2045	-0.7955
[truncated: 260,045+ more rows]

## Sheet: TableS4
Table S4. Raw phenotypic scores and marker genotype data of the F₂ population used for QTL validation on chromosomes 1 and 6
ID	HT Phenotype	1_Del_1	1_Del_2	1_Del_3	1_Del_25	1_Del_26	1_Del_4	1_InDel_11	1_InDel_13	1_InDel_16	1_Del_6	1_Del_7	1_InDel_17	1_InDel_18	1_InDel_19	1_InDel_20	1_InDel_22	1_InDel_23	6_Del_3	6_Del_4	6_InDel_5	6_InDel_6	6_InDel_7	6_InDel_8	6_InDel_11	6_InDel_12	6_InDel_13	6_InDel_15	6_InDel_17	6_InDel_18	6_InDel_19	6_InDel_20	6_InDel_22	6_InDel_21	6_Del_27	6_Del_30	6_Del_31	6_InDel_25	6_Del_32	6_Del_34	6_Del_35	6_InDel_26
Physical position		227689	241629	256870	1129920	1654229	2081899	2395914	3184005	3602680	4140568	4174362	4593423	5051458	5425376	5683523	6158700	6341879	15665166	15743255	16244941	16510818	17077152	17539330	20023933	20254593	21001593	22193193	23513983	24032035	24554458	25068953	25427817	26833903	26975601	27093056	27199417	27236886	27313572	27390861	27467544	27501217
Milyang23	0	1	1	1	1	1	1	1	1	1	1	1	1	1	1	1	1	1	1	1	1	1	1	1	1	1	1	1	1	1	1	1	1	1	1	1	1	1	1	1	1	1
HT35	9	3	3	3	3	3	3	3	3	3	3	3	3	3	3	3	3	3	3	3	3	3	3	3	3	3	3	3	3	3	3	3	3	3	3	3	3	3	3	3	3	3
CR1150-1	0	1	1	1	1	1	1	1	1	1	1	1	1	1	1	1	1	1	3	3	3	3	3	3	3	3	3	3	3	3	3	3	3	3	3	3	3	3	3	3	3	3
CR1150-2	0	2	2	2	2	2	2	2	2	1	1	1	1	1	1	1	1	1	2	2	2	2	2	2	2	2	2	2	2	2	1	1	1	1	1	1	1	1	1	1	1	1
CR1150-3	0	2	2	2	2	2	2	2	2	2	2	2	2	2	2	2	2	2	2	2	2	2	2	2	2	2	2	2	2	2	2	2	2	2	2	2	2	2	2	2	2	2
CR1150-4	0	1	1	1	1	1	1	1	1	2	2	2	2	2	2	2	2	2	1	1	1	1	1	1	1	1	1	1	1	1	1	1	1	1	1	1	1	1	1	1	1	1
CR1150-5	0	2	2	2	2	2	2	2	2	3	3	3	3	3	3	3	3	3	1	1	1	1	1	1	1	1	1	1	1	1	1	1	1	1	1	1	1	1	1	1	1	1
CR1150-6	0	1	1	1	2	2	2	2	2	2	2	2	2	2	2	2	2	2	2	2	2	2	2	2	2	2	2	2	2	2	2	2	2	2	2	2	2	2	2	2	2	2
CR1150-7	0	3	3	3	3	3	3	3	3	3	3	3	3	2	2	3	2	2	3	3	3	3	3	3	3	3	3	3	2	2	2	2	2	2	2	2	2	2	2	2	2	2
CR1150-8	0	1	1	1	1	1	1	1	1	1	1	1	1	1	1	1	1	1	2	2	2	2	2	2	2	2	2	2	2	1	1	1	1	1	1	1	1	1	1	1	1	1
CR1150-9	0	1	1	1	1	1	1	1	1	1	1	1	1	1	1	1	1	1	1	1	1	1	1	1	1	1	1	2	2	2	2	2	2	2	2	2	2	2	2	2	2	2
CR1150-10	0	1	1	1	1	1	1	1	1	1	1	1	1	1	1	1	1	1	2	2	2	2	2	2	2	2	2	2	2	2	2	2	2	2	2	2	2	2	2	2	2	2
CR1150-11	0	2	2	2	2	2	2	2	2	2	2	2	2	2	2	2	2	2	3	3	3	3	3	3	3	3	3	3	3	2	2	2	2	2	2	2	2	2	2	2	2	2
CR1150-12	0	2	2	2	2	2	2	2	2	1	1	1	1	1	1	1	1	1	2	2	2	2	2	2	2	2	2	2	2	2	2	2	2	2	2	2	2	2	2	2	2	2
CR1150-13	7	3	3	3	3	3	3	3	3	3	3	3	3	3	3	3	3	3	3	3	3	3	3	3	3	3	3	3	3	3	3	3	3	3	3	3	3	3	3	3	3	3
CR1150-14	0	2	2	2	2	2	2	2	2	2	2	2	2	2	2	2	2	2	2	2	2	2	2	2	2	2	2	2	2	2	2	2	2	2	2	2	2	2	2	2	2	2
CR1150-15	2	2	2	2	2	2	2	2	2	2	2	2	2	2	2	2	2	2	3	3	3	3	3	3	3	3	3	3	3	3	3	3	3	3	3	3	3	3	3	3	3	3
CR1150-16	0	1	1	1	1	1	1	1	1	1	1	1	1	1	1	1	1	1	2	2	2	2	2	2	2	2	2	2	2	2	2	2	2	2	2	2	2	2	2	2	2	2
CR1150-17	0	2	2	2	2	3	3	3	3	3	3	3	3	3	3	3	3	3	3	3	3	3	3	3	3	3	3	3	2	2	2	2	2	2	2	2	2	2	2	2	2	2
CR1150-18	0	2	2	2	2	2	2	2	2	2	2	2	2	2	2	2	2	2	3	3	3	3	3	3	3	3	3	3	3	3	3	3	3	3	3	3	3	3	3	3	3	3
CR1150-19	3	3	3	3	3	3	3	3	3	3	3	3	3	3	3	3	3	3	3	3	3	3	3	3	3	3	3	3	3	3	3	3	3	3	3	3	3	3	3	3	3	3
CR1150-20	0	1	1	1	1	1	1	1	1	1	1	1	1	1	1	1	1	1	1	1	1	1	1	1	1	1	1	1	1	1	2	2	2	2	2	2	2	2	2	2	2	2
CR1150-21	0	3	3	3	3	3	3	3	3	3	3	3	3	3	3	3	3	3	2	2	2	2	2	2	2	2	2	2	2	2	2	2	2	2	2	2	2	2	2	2	2	2
CR1150-22	3	2	2	2	2	2	2	2	2	2	2	2	2	2	2	2	3	3	2	2	2	2	2	2	1	1	1	1	1	1	1	1	1	1	1	1	1	1	1	1	1	1
CR1151-1	0	3	3	3	3	2	2	2	2	2	2	2	2	1	1	1	1	1	1	1	1	1	1	1	1	1	1	1	1	1	1	1	1	2	2	2	2	2	2	2	2	2
CR1151-2	0	1	1	1	1	1	1	1	1	1	1	1	1	1	1	1	1	1	2	2	2	2	2	2	1	1	1	1	1	1	1	1	1	1	1	1	1	1	1	1	1	1
CR1151-3	0	2	2	2	2	2	2	2	2	2	2	2	2	2	3	3	3	3	1	1	1	1	1	1	1	1	1	1	1	1	1	1	1	1	2	1	1	1	1	1	1	1
CR1151-4	0	1	1	1	1	1	1	1	1	1	1	1	1	1	1	1	2	2	2	2	2	2	2	2	3	3	3	3	3	3	3	3	3	3	3	3	3	3	3	3	3	3
CR1151-5	5	3	3	3	3	3	3	3	3	3	3	3	3	3	3	3	3	3	2	2	2	2	2	2	3	3	3	3	3	3	3	3	3	3	3	3	3	3	3	3	3	3
CR1151-7	0	2	2	2	2	2	2	2	2	2	2	2	2	2	2	2	2	2	3	3	3	3	3	3	3	3	3	3	3	3	3	3	3	3	3	3	3	3	3	3	3	3
CR1151-8	9	3	3	3	3	3	3	2	2	2	2	2	2	2	2	2	2	2	3	3	3	3	3	3	3	3	3	3	3	3	3	3	3	3	3	3	3	3	3	3	3	3
CR1151-9	0	1	1	1	1	1	1	1	1	1	1	1	1	1	1	1	1	1	2	2	2	2	2	2	2	2	2	2	2	2	3	3	3	3	3	3	3	3	3	3	3	3
CR1151-10	2	3	3	3	2	2	2	2	2	2	2	2	2	2	2	2	2	2	2	2	2	2	2	2	2	2	2	2	2	2	2	2	2	2	2	2	2	2	2	2	2	2
CR1151-11	0	2	2	2	2	2	2	2	2	2	2	2	2	2	2	2	2	2	2	2	2	2	2	2	2	2	2	2	2	2	2	2	2	2	2	2	2	2	2	2	2	2
CR1151-12	3	2	2	2	2	2	2	2	2	2	2	2	2	2	2	2	2	2	1	1	1	1	1	1	1	1	1	1	1	1	1	1	1	1	1	1	1	1	1	1	1	1
CR1151-13	2	3	3	3	3	2	2	2	2	2	2	2	2	1	1	1	1	1	1	1	1	1	1	1	1	1	2	2	2	2	2	2	2	2	2	2	2	2	2	2	2	2
CR1151-14	2	2	2	2	2	2	2	2	2	2	2	2	2	2	2	2	1	1	2	2	2	2	2	2	2	2	2	2	2	2	2	2	2	2	2	2	2	2	2	2	2	2
CR1151-15	3	1	1	1	1	1	2	2	2	2	2	2	2	2	2	2	2	2	3	3	3	3	3	3	3	3	3	3	3	3	3	3	3	3	3	3	3	3	3	3	3	3
CR1151-16	3	2	2	2	2	2	2	2	2	2	2	2	2	2	2	2	2	2	2	2	2	2	2	2	2	2	2	2	2	2	2	3	3	3	3	3	3	3	3	3	3	3
CR1151-17	0	2	2	2	1	1	1	1	1	1	1	1	1	1	1	1	1	1	2	2	2	2	2	2	2	2	2	2	2	2	3	3	3	2	2	2	2	2	2	2	2	2
CR1151-18	0	2	2	2	2	2	2	2	2	2	2	2	2	2	2	2	2	2	2	2	2	2	2	2	2	2	2	2	2	2	2	2	2	2	2	2	2	2	2	2	2	2
CR1151-19	0	2	2	2	2	2	2	2	2	2	2	2	2	2	2	2	1	1	2	2	2	2	2	2	2	2	2	2	2	2	2	2	2	2	2	2	2	2	2	2	2	2
CR1151-20	6	3	3	3	3	3	3	3	3	3	3	3	3	3	3	3	3	3	3	3	3	3	3	3	3	3	3	3	3	3	3	3	3	3	3	3	3	3	3	3	3	3
CR1151-21	8	2	2	2	2	2	2	2	2	2	2	2	2	2	2	3	3	3	2	2	2	2	2	2	2	2	2	3	3	3	3	3	3	3	3	3	3	3	3	3	3	3
CR1151-22	6	1	1	1	1	1	1	1	1	1	1	1	1	1	1	1	1	1	3	3	3	3	3	3	3	3	3	3	3	3	3	3	3	3	3	3	3	3	3	3	3	3
CR1152-1	4	3	3	3	3	3	3	3	3	3	3	3	2	2	3	3	2	2	1	1	1	1	1	1	1	1	1	1	1	1	1	1	1	2	2	2	2	2	2	2	2	2
CR1152-2	0	1	1	1	1	1	1	1	1	1	1	1	1	1	1	1	1	1	2	2	2	2	2	2	2	2	2	2	2	2	2	2	2	2	2	2	2	2	2	2	2	2
CR1152-3	0	3	3	3	3	3	3	3	3	3	3	3	3	3	3	3	3	3	2	2	2	2	2	2	2	2	2	2	2	2	2	2	2	2	2	2	2	2	2	2	2	2
CR1152-5	0	2	2	2	2	2	2	2	2	2	2	2	2	2	2	2	2	2	2	2	2	2	2	2	2	2	2	2	2	2	2	2	1	1	1	1	1	1	1	1	1	1
CR1152-6	0	2	2	2	2	2	2	2	2	2	2	2	2	2	1	1	1	1	2	2	2	2	2	2	2	2	2	2	2	2	2	2	2	2	2	2	2	2	2	2	2	2
CR1152-7	0	1	1	1	1	1	1	1	1	1	1	1	1	1	1	1	1	1	1	1	1	1	1	1	1	1	1	1	1	1	1	1	1	1	1	1	1	1	1	1	1	1
CR1152-8	0	3	3	3	3	3	3	3	3	3	3	3	3	3	3	3	3	3	1	1	1	1	1	1	1	1	1	1	1	1	1	1	1	1	1	1	1	1	1	1	1	1
CR1152-9	0	2	2	2	2	2	2	2	2	2	2	2	2	2	2	2	2	2	1	1	1	1	1	1	1	1	1	1	1	1	1	1	1	1	1	1	1	1	1	1	1	1
CR1152-10	0	3	3	3	2	2	2	2	2	2	2	2	2	2	2	2	2	2	2	2	2	2	2	2	2	2	2	2	3	3	3	3	3	3	3	3	3	3	3	3	3	3
CR1152-11	0	1	1	1	1	1	1	1	1	1	1	1	1	1	1	1	1	1	1	1	1	1	1	1	1	1	1	1	1	1	1	1	1	1	1	1	1	1	1	1	1	1
CR1152-12	9	3	3	3	3	3	3	3	3	3	3	3	3	3	3	3	3	3	3	3	3	3	3	3	3	3	3	3	3	3	3	3	3	3	3	3	3	3	3	3	3	3
CR1152-13	0	2	2	2	2	2	2	2	2	2	2	2	2	2	2	2	2	2	1	1	1	1	1	1	1	1	1	1	1	2	2	2	2	2	2	2	2	2	2	2	2	2
CR1152-14	9	3	3	3	3	3	3	3	3	3	3	3	3	3	3	3	3	3	2	2	2	2	2	2	2	2	2	3	3	3	3	3	3	3	3	3	3	3	3	3	3	3
CR1152-15	5	1	1	1	2	2	2	2	2	2	2	2	2	2	2	2	2	2	2	2	2	2	2	2	2	2	2	2	2	2	2	2	2	2	2	2	2	2	2	2	2	2
CR1152-16	0	1	1	1	1	1	1	1	1	1	1	1	1	1	1	1	1	1	1	1	1	1	1	1	1	1	1	1	1	1	1	1	1	1	1	1	1	1	1	1	1	1
CR1152-17	3	3	3	3	3	2	2	2	2	2	2	2	2	2	2	2	2	2	2	2	2	2	2	2	2	2	2	2	1	1	1	1	1	1	1	1	1	1	1	1	1	1
CR1152-18	0	1	1	1	1	1	1	1	1	1	1	1	1	1	1	1	1	1	1	1	1	1	1	1	1	1	1	1	1	1	1	1	1	1	1	1	1	1	1	1	1	1
CR1152-19	3	1	1	1	2	2	2	2	2	3	3	3	3	3	3	3	3	3	1	1	1	1	1	1	1	1	1	2	2	2	2	2	2	2	2	2	2	2	2	2	2	2
CR1153-2	0	2	2	2	2	2	2	2	2	2	2	2	2	2	2	2	2	2	3	3	3	3	3	3	3	3	3	3	3	3	3	3	3	3	3	3	3	3	3	3	3	3
CR1153-3	2	2	2	2	2	2	2	2	2	2	2	2	2	2	2	2	2	2	2	2	2	2	2	2	2	2	2	3	3	3	3	3	3	3	3	3	3	3	3	3	3	3
CR1153-4	0	2	2	2	2	2	2	2	2	2	2	2	2	2	2	2	2	2	2	2	2	2	2	2	2	2	2	2	2	2	2	2	2	2	2	2	2	2	2	2	2	2
CR1153-5	0	2	2	2	2	2	2	2	2	2	2	2	2	2	2	2	2	2	3	3	3	3	3	3	2	2	2	2	2	2	2	2	2	2	2	2	2	2	2	2	2	2
CR1153-6	0	2	2	2	2	2	1	1	1	1	1	1	1	1	1	1	1	1	3	3	3	3	3	3	3	3	3	3	3	3	3	3	3	3	3	3	3	3	3	3	3	3
CR1153-7	0	2	2	2	2	2	2	1	1	1	1	1	1	1	1	1	1	1	2	2	2	2	2	2	2	2	2	2	2	2	1	1	1	1	1	1	1	1	1	1	1	1
CR1153-8	0	2	2	2	2	2	2	2	2	2	2	2	2	2	2	2	2	2	3	3	3	3	3	3	3	3	3	3	3	3	3	3	3	3	3	3	3	3	3	3	3	3
CR1153-9	0	2	2	2	2	2	2	2	2	2	2	2	2	2	2	2	2	2	3	3	3	3	3	3	3	3	3	3	2	2	2	2	2	2	2	2	2	2	2	2	2	2
CR1153-10	0	1	1	1	1	1	1	1	1	1	1	1	1	1	1	1	1	1	2	2	2	2	2	2	2	2	2	2	2	2	2	2	2	2	2	2	2	2	2	2	2	3
CR1153-11	7	3	3	3	3	3	3	3	3	3	3	3	3	2	3	3	3	3	1	1	1	1	1	1	1	1	1	1	1	1	1	1	1	1	1	1	1	1	1	1	1	1
CR1153-12	7	2	2	2	2	2	2	2	2	2	2	2	2	2	2	2	2	2	2	2	2	2	2	2	2	2	2	2	2	2	2	2	2	2	2	2	2	2	2	2	2	2
CR1153-13	0	1	1	1	1	1	1	1	1	1	1	1	1	1	1	1	1	1	2	2	2	2	2	2	2	2	2	2	2	2	2	2	2	2	2	2	2	2	2	2	2	2
CR1153-14	0	2	2	2	1	1	1	1	1	1	1	1	1	1	1	1	1	1	2	2	2	2	2	2	2	2	2	2	2	2	2	2	2	2	2	2	2	2	2	2	2	2
CR1153-15	7	2	2	2	2	3	3	3	3	3	3	3	3	3	3	3	3	3	2	2	2	2	2	2	2	2	2	2	2	2	2	2	2	2	2	2	1	1	1	1	1	1
CR1153-16	7	2	2	2	2	2	2	2	2	2	2	2	2	1	1	1	1	1	3	3	3	3	3	3	3	3	3	2	2	2	2	2	2	2	2	2	2	2	2	2	2	2
CR1153-17	5	1	1	1	1	2	2	2	2	2	2	2	2	2	3	3	3	3	2	2	2	2	2	2	3	3	3	3	3	3	3	3	3	3	3	3	3	3	3	3	3	3
CR1153-18	0	2	2	2	2	2	2	2	2	2	2	2	1	1	1	1	1	1	1	1	1	1	1	1	1	1	1	1	1	1	1	1	1	1	1	1	1	1	1	1	1	1
CR1153-20	0	2	2	2	2	2	2	2	2	2	2	2	2	2	2	2	2	2	2	2	2	2	2	2	2	2	2	2	2	2	2	2	2	2	2	2	2	2	2	2	2	2
CR1154-1	0	3	3	3	3	3	3	3	3	3	3	3	3	3	3	3	3	3	1	1	1	1	1	1	1	1	1	1	1	1	1	1	1	1	1	1	1	1	1	1	1	1
CR1154-2	0	1	1	1	1	1	1	1	1	2	2	2	2	2	2	2	2	2	2	2	2	2	2	2	2	2	2	2	2	2	2	2	2	2	2	2	2	2	2	2	2	2
CR1154-3	0	2	2	2	2	2	2	2	2	2	2	2	2	2	2	2	2	2	2	2	2	2	2	2	2	2	2	2	2	2	2	2	2	2	2	2	2	2	2	2	2	2
CR1154-4	0	2	2	2	2	2	2	2	2	2	2	2	2	2	2	2	2	2	2	2	2	2	2	2	2	2	2	2	2	2	2	2	2	2	2	2	2	2	2	2	2	2
CR1154-5	0	1	1	1	1	2	2	2	2	2	2	2	2	2	2	2	2	2	1	1	1	1	1	1	1	1	1	1	1	1	1	1	1	2	2	2	2	2	2	2	2	2
CR1154-6	0	2	2	2	2	2	2	2	2	2	2	2	2	2	2	2	2	2	2	2	2	2	2	2	2	2	2	2	2	2	2	2	2	2	2	2	2	2	2	2	2	2
CR1154-7	0	2	2	2	2	2	2	2	2	1	1	1	1	1	1	1	1	1	3	3	3	3	3	3	3	3	3	3	3	3	3	3	3	3	3	3	3	3	3	3	3	3
CR1154-8	0	1	1	1	1	2	2	3	3	3	3	3	3	3	3	3	3	3	2	2	2	2	2	2	2	2	2	2	2	2	2	2	2	2	2	2	2	2	2	2	2	2
CR1154-9	2	3	3	3	3	3	3	3	3	3	3	3	3	2	2	2	2	2	1	1	1	1	1	1	2	2	2	3	3	3	3	3	3	2	2	2	2	2	2	2	2	2
CR1154-10	5	1	1	1	1	1	1	1	1	1	1	1	1	1	1	1	1	1	3	3	3	3	3	3	3	3	3	2	2	2	2	2	2	2	2	2	2	2	2	2	2	2
CR1154-11	8	2	2	2	3	3	3	3	3	3	3	3	3	3	3	3	3	3	1	1	1	1	1	1	1	1	1	1	1	1	1	1	1	1	1	1	1	1	1	1	1	1
CR1154-12	3	2	2	2	2	2	2	2	2	2	2	2	2	2	2	2	2	2	2	2	2	2	2	2	2	2	2	2	2	2	2	2	2	2	3	3	3	3	3	3	3	3
CR1154-13	4	3	3	3	3	2	2	2	2	2	2	2	2	2	2	2	2	2	3	3	3	3	3	3	3	3	3	3	3	3	3	3	3	3	3	3	3	3	3	3	3	3
CR1154-14	5	2	2	2	2	2	2	2	2	2	2	2	2	2	2	2	2	2	3	3	3	3	3	3	3	3	3	3	3	3	2	2	2	2	2	2	2	2	2	2	2	2
CR1154-15	3	1	1	1	1	1	1	1	1	1	1	1	1	1	1	1	1	1	1	1	1	1	1	1	1	1	1	1	1	1	2	2	2	2	2	2	2	2	2	2	2	2
Milyang23	0	1	1	1	1	1	1	1	1	1	1	1	1	1	1	1	1	1	1	1	1	1	1	1	1	1	1	1	1	1	1	1	1	1	1	1	1	1	1	1	1	1
HT35	9	3	3	3	3	3	3	3	3	3	3	3	3	3	3	3	3	3	3	3	3	3	3	3	3	3	3	3	3	3	3	3	3	3	3	3	3	3	3	3	3	3
CR1154-16	4	3	3	3	3	2	2	2	2	2	3	3	3	3	2	2	2	2	2	2	2	2	2	2	2	2	2	1	1	1	1	1	1	1	1	1	1	1	1	1	1	1
CR1154-17	0	2	2	2	2	2	2	2	2	2	2	2	2	2	2	2	2	2	1	1	1	1	1	1	1	1	1	1	1	1	1	1	1	1	1	1	1	1	1	1	1	1
CR1154-18	0	3	3	3	2	1	1	1	1	1	1	1	1	1	1	1	1	1	2	2	2	2	2	2	2	2	2	2	2	2	2	2	2	2	2	2	2	2	2	2	2	2
CR1154-19	3	3	3	3	3	3	3	3	3	3	3	3	3	3	3	3	3	3	2	2	2	2	2	2	2	2	2	2	2	2	2	2	2	2	2	2	2	2	2	2	2	2
CR1154-20	0	1	1	1	1	1	1	1	1	1	1	1	1	1	1	1	1	1	3	3	3	3	3	3	3	3	3	3	3	3	3	3	3	2	2	2	2	2	2	2	2	2
CR1154-21	0	1	1	1	1	1	1	1	1	1	1	1	1	1	1	1	1	1	2	2	2	2	2	2	2	2	2	2	2	2	2	2	2	2	2	2	2	2	2	2	2	2
CR1155-1	3	2	2	2	2	3	3	3	3	3	3	3	3	3	3	3	3	3	1	1	1	1	1	1	1	2	2	2	2	2	2	2	2	2	2	2	2	2	2	2	2	2
CR1155-2	0	1	1	1	2	2	2	2	2	2	2	2	2	2	2	2	2	2	2	2	2	2	2	2	2	2	2	2	2	2	2	2	2	2	2	2	2	2	2	2	2	2
CR1155-3	0	2	2	2	2	2	2	2	2	2	2	2	2	2	2	2	2	2	2	2	2	2	2	2	2	2	2	2	2	2	2	2	2	1	1	1	1	1	1	1	1	1
CR1155-4	0	2	2	2	2	2	2	2	2	2	2	2	2	2	1	1	1	1	2	2	2	2	2	2	2	2	2	2	2	2	2	2	2	1	1	1	1	1	1	1	1	1
CR1155-5	0	2	2	2	2	2	2	2	2	2	2	2	2	2	2	2	2	2	3	3	3	3	3	3	3	3	3	3	2	2	1	1	1	1	1	1	1	1	1	1	1	1
CR1155-6	0	2	2	2	2	2	2	2	2	2	2	2	2	2	2	2	2	2	3	3	3	3	3	3	3	3	3	3	3	3	3	3	2	2	2	2	2	2	2	2	2	2
CR1155-7	0	1	1	1	1	1	1	1	1	1	1	1	1	1	1	1	1	1	2	2	2	2	2	2	2	2	2	2	2	2	2	2	2	2	2	2	2	2	2	2	2	2
CR1155-8	0	2	2	2	2	2	2	2	2	2	2	2	2	2	2	2	3	3	3	3	3	3	3	3	3	3	3	3	3	3	3	3	3	3	3	3	3	3	3	3	3	3
CR1155-9	0	2	2	2	2	2	2	2	2	2	3	3	3	3	3	3	3	3	1	1	1	1	1	1	1	1	1	1	1	1	1	1	1	1	1	1	1	1	1	1	1	1
CR1155-10	0	3	3	3	3	3	3	3	3	3	3	3	3	3	3	3	3	3	2	2	2	2	2	2	2	3	3	3	3	3	3	2	2	2	2	2	2	2	2	2	2	2
CR1155-11	0	2	2	2	2	2	2	2	2	2	2	2	2	2	2	2	2	2	2	2	2	2	2	2	2	2	2	2	2	2	2	2	2	2	2	2	2	2	2	1	1	1
CR1155-12	0	2	2	2	2	2	2	2	2	2	2	2	2	2	2	2	2	2	3	3	3	3	3	3	3	3	2	2	2	2	2	2	2	2	2	2	2	2	2	2	2	2
CR1155-13	2	1	1	1	1	1	1	1	1	1	1	1	1	1	1	1	1	1	2	2	2	2	2	2	2	2	2	2	2	2	3	3	3	3	3	3	3	3	3	3	3	3
CR1155-14	2	2	2	2	2	2	2	2	2	2	2	2	2	2	2	2	2	2	1	1	1	1	1	1	1	1	1	1	1	1	1	1	1	1	1	1	1	1	1	1	1	1
CR1155-15	3	2	2	2	2	1	1	1	1	1	1	1	1	1	1	1	1	1	1	1	1	1	1	1	1	1	1	1	2	2	2	2	2	2	2	2	2	2	2	2	2	2
CR1155-16	0	2	2	2	2	2	2	2	2	2	2	2	3	3	3	3	3	3	1	1	1	1	1	1	1	1	1	1	1	1	1	1	1	1	1	1	1	1	1	1	1	1
CR1155-17	9	3	3	3	3	3	3	3	3	3	3	3	3	3	3	3	3	2	2	2	2	2	2	2	3	3	3	3	3	3	3	3	3	3	3	3	3	3	3	3	3	3
CR1155-18	2	2	2	2	2	2	2	2	2	2	2	2	2	2	2	2	2	2	2	2	2	2	2	2	2	2	2	2	2	2	2	2	2	2	2	2	2	2	2	2	2	2
CR1155-19	0	3	3	3	3	3	3	3	3	2	3	3	3	3	3	3	3	3	2	2	2	2	2	2	2	2	2	2	2	2	2	2	2	2	2	2	2	2	2	2	2	2
CR1155-20	3	3	3	3	2	2	2	2	2	2	2	2	2	2	2	2	2	2	2	2	2	2	2	2	2	2	2	2	2	2	2	2	2	2	2	2	2	2	2	2	3	3
CR1155-21	7	3	3	3	3	3	3	3	3	3	3	3	3	3	3	3	3	3	2	2	2	2	2	2	2	2	2	2	2	2	2	2	2	2	2	2	2	2	2	2	2	2
CR1155-22	4	3	3	3	3	3	3	3	3	3	3	3	3	3	3	3	3	3	2	2	2	2	2	2	2	2	2	2	2	2	2	2	2	2	2	2	2	2	2	2	2	2
CR1156-1	9	3	3	3	3	3	3	3	3	3	3	3	3	3	3	3	3	3	2	2	2	2	2	2	2	2	2	2	2	2	2	2	2	2	2	2	1	1	1	1	1	1
CR1156-2	6	3	3	3	3	2	2	2	2	2	2	2	2	2	2	2	2	2	1	1	1	1	1	1	1	1	1	1	1	1	1	1	1	1	1	1	1	1	1	1	1	1
CR1156-3	3	2	2	2	2	3	3	3	3	3	3	3	3	3	3	3	3	3	2	2	2	2	2	2	1	1	1	1	1	1	1	1	1	1	1	1	1	1	1	1	1	1
CR1156-4	0	2	2	2	2	2	2	2	2	3	3	3	3	3	3	3	3	3	2	2	2	2	2	2	2	2	2	2	2	2	1	1	1	2	2	2	2	2	2	2	2	2
CR1156-5	2	2	2	2	2	2	2	2	2	2	2	2	2	2	2	2	2	2	2	2	2	2	2	2	2	2	1	1	1	1	1	1	1	1	1	1	1	1	1	1	1	1
CR1156-6	0	3	3	3	2	2	2	2	2	2	2	2	2	2	2	2	2	2	1	1	1	1	1	1	1	2	2	2	2	2	2	2	2	2	2	2	2	2	2	2	2	2
CR1156-7	0	2	2	2	2	2	2	2	2	2	2	2	2	1	1	1	1	1	2	2	2	2	2	2	2	2	2	2	2	2	2	2	2	2	2	2	2	2	2	2	2	2
CR1156-8	0	3	3	3	3	2	2	2	2	2	2	2	2	2	2	2	1	1	2	2	2	2	2	2	2	2	2	2	2	2	2	2	2	2	2	2	2	2	2	2	2	2
CR1156-9	0	2	2	2	2	2	2	2	2	2	2	2	2	2	3	3	3	3	2	2	2	2	2	2	2	2	2	2	2	2	2	2	2	2	2	2	2	2	2	2	2	2
CR1156-10	2	1	1	1	1	1	1	1	1	1	1	1	1	1	1	1	1	1	2	2	2	2	2	2	2	1	1	1	1	1	1	1	1	1	1	1	1	1	1	1	1	1
CR1156-11	1.5	2	2	2	2	2	2	2	2	2	2	2	2	2	2	2	2	2	2	2	2	2	2	2	2	2	2	2	2	2	2	2	2	2	2	2	2	2	2	2	2	2
CR1156-12	0	2	2	2	2	2	2	2	2	2	2	2	2	2	2	2	2	2	2	2	2	2	2	2	2	2	2	2	2	2	2	2	2	1	1	1	1	1	1	1	1	1
CR1156-13	5	2	2	2	3	2	2	2	2	2	2	2	2	2	3	3	3	3	2	2	2	2	2	2	2	2	2	2	2	2	1	1	1	1	1	1	1	1	1	1	1	1
CR1156-14	5	1	1	1	1	1	1	1	1	1	1	1	1	1	1	1	1	1	2	2	2	2	2	2	2	2	3	3	3	3	3	3	3	3	3	3	3	3	3	3	3	3
CR1156-15	0	1	1	1	1	1	1	1	1	1	1	1	1	1	1	1	1	1	1	1	1	1	1	1	1	1	1	1	1	1	1	1	1	1	1	1	1	1	1	1	1	1
CR1156-16	7	3	3	3	3	3	3	3	3	3	3	3	3	3	3	3	3	3	3	3	3	3	3	3	3	3	3	3	3	3	3	3	3	3	3	3	3	3	3	3	3	3
CR1156-17	2	1	1	1	1	1	1	1	1	1	1	1	1	1	1	1	1	1	2	2	2	2	2	2	2	2	2	2	2	2	2	2	2	2	2	2	2	2	2	2	2	2
CR1156-18	2	1	1	1	1	1	1	1	1	1	1	1	1	1	1	1	1	1	1	1	1	1	1	1	1	1	1	1	1	1	1	1	1	2	2	2	2	2	2	2	2	2
CR1156-19	2	2	2	2	2	2	2	2	2	2	2	2	2	2	2	2	2	2	2	2	2	2	2	2	2	2	2	2	2	2	2	2	2	2	2	2	2	2	2	2	2	2
CR1156-20	3	2	2	2	2	2	2	2	2	2	2	2	2	2	2	2	2	2	1	1	1	1	1	1	1	1	1	1	1	1	1	1	1	1	1	1	1	1	1	1	1	1
CR1156-21	3	1	1	1	1	1	1	1	1	1	1	1	1	1	1	1	1	1	2	2	2	2	2	2	2	2	2	2	2	2	2	2	2	2	2	2	2	2	2	2	2	2
CR1156-22	4	2	2	2	2	2	2	2	2	2	2	2	2	2	2	2	2	2	2	2	2	2	2	2	2	2	2	2	2	2	3	3	3	2	2	2	2	2	2	2	2	2
CR1157-1	0	1	1	1	1	1	1	1	1	1	1	1	1	1	1	1	1	1	2	2	2	2	2	2	2	2	2	2	2	2	2	2	2	2	2	2	2	2	2	2	2	2
CR1157-2	6	1	1	1	1	1	2	2	2	2	2	2	2	2	3	3	3	3	2	2	2	2	2	2	2	2	2	2	2	2	2	2	2	2	2	2	2	2	2	2	2	2
CR1157-3	0	2	2	2	2	2	2	2	2	2	2	2	2	2	2	2	NA	2	2	2	2	2	2	2	2	2	1	1	1	1	1	1	1	1	1	1	1	1	1	1	1	1
CR1157-4	6	3	3	3	3	3	3	3	3	3	3	3	3	3	3	3	3	3	2	2	2	2	2	2	2	2	2	2	2	2	2	2	2	2	2	2	2	2	2	2	2	2
CR1157-5	0	1	1	1	1	1	1	1	1	1	1	1	1	1	1	1	1	1	1	1	1	1	1	1	1	1	1	1	1	1	1	1	1	1	1	1	1	1	1	1	1	1
CR1157-6	6	2	2	2	2	2	2	2	2	2	2	2	2	2	2	2	3	3	2	2	2	2	2	2	2	2	2	3	3	3	3	3	3	3	3	3	3	3	3	3	3	3
CR1157-7	0	2	2	2	2	1	1	1	1	1	1	1	1	1	1	1	1	1	2	2	2	2	2	2	2	2	2	2	2	2	2	2	2	2	2	2	2	2	2	2	2	2
CR1157-9	0	2	2	2	2	2	2	3	2	2	2	2	2	2	2	2	2	2	1	1	1	1	1	1	1	1	1	1	1	1	1	1	1	1	1	1	1	1	1	1	1	1
CR1157-11	0	1	1	1	1	1	1	1	1	1	1	1	1	1	1	1	2	1	2	2	2	2	2	2	2	2	2	2	2	2	2	2	2	2	2	2	2	2	2	2	2	2
CR1157-12	9	2	2	2	2	2	2	2	2	2	2	2	2	2	2	2	2	2	3	3	3	3	3	3	3	3	3	3	3	3	3	3	3	3	3	3	3	3	3	3	3	3
CR1157-13	7	2	2	2	2	2	2	2	2	2	2	2	2	2	2	2	2	2	3	3	3	3	3	3	3	3	3	3	3	3	3	3	3	3	3	3	2	2	2	2	2	2
CR1157-14	0	1	1	1	1	1	1	1	1	1	1	1	1	1	1	1	1	1	2	2	2	2	2	2	2	2	2	2	2	2	2	2	2	2	2	2	2	2	2	2	2	2
CR1157-15	6	2	2	2	2	2	2	2	2	2	2	2	2	2	2	2	2	2	2	2	2	2	2	2	1	1	1	1	1	1	1	1	1	1	1	1	1	1	1	1	1	1
CR1157-16	6	2	2	2	2	2	2	2	2	2	2	2	2	2	2	2	2	2	1	1	1	1	1	1	1	1	2	2	2	2	2	2	2	2	2	2	2	2	2	2	2	2
CR1157-17	5	2	2	2	2	2	2	2	2	3	3	3	3	3	3	3	3	3	2	2	2	2	2	2	2	2	2	2	2	2	2	2	2	2	2	2	2	2	2	2	2	2
CR1157-18	5	3	3	3	2	2	2	2	2	2	2	2	2	2	2	2	2	2	1	1	1	1	1	1	1	1	1	1	1	1	1	1	1	1	1	1	1	1	1	1	1	1
CR1157-19	0	2	2	2	2	2	2	2	2	2	2	2	2	2	2	2	2	2	3	3	3	3	3	3	3	3	3	3	3	3	3	2	2	2	2	2	2	2	2	2	2	2
CR1157-20	0	3	3	3	3	3	3	3	3	3	3	3	3	3	3	3	3	3	2	2	2	2	2	2	2	2	2	2	2	2	2	2	2	2	2	2	2	2	2	2	2	2
CR1157-21	2	1	1	1	1	1	1	1	1	1	1	1	1	1	1	1	1	1	2	2	2	2	2	2	2	2	2	2	2	2	2	2	2	2	2	2	2	2	2	2	2	2
CR1157-22	3	2	2	2	2	2	2	2	2	2	2	2	2	2	2	2	2	2	1	1	1	1	1	1	1	1	1	1	1	1	1	1	1	1	1	1	1	1	1	1	1	1
CR1158-1	0	3	3	3	3	2	2	2	2	2	2	2	2	2	2	2	2	2	1	1	1	1	1	1	1	1	1	1	1	1	1	1	1	1	1	1	1	1	1	1	1	1
CR1158-2	7	1	1	1	1	2	2	2	2	2	2	2	2	2	2	2	2	2	2	2	2	2	2	2	2	2	2	3	3	3	3	3	3	3	3	3	3	3	3	3	3	3
CR1158-3	3	2	2	2	2	2	2	2	2	2	2	2	2	2	2	2	2	2	2	2	2	2	2	2	2	2	2	2	2	2	2	2	2	2	2	2	2	2	2	2	2	2
CR1158-4	9	3	3	3	3	3	3	3	3	3	3	3	3	3	3	3	3	3	2	2	2	2	2	2	2	2	2	2	2	2	2	2	2	3	3	3	3	3	3	3	2	2
CR1158-5	4	1	1	1	1	1	1	1	1	1	1	1	1	1	1	1	2	1	3	3	3	3	3	3	3	3	3	3	3	3	3	3	3	3	3	3	3	3	3	3	3	3
CR1158-6	0	3	3	3	3	3	3	2	2	2	2	2	2	2	2	2	2	2	2	2	2	2	2	2	3	3	3	3	3	3	3	2	2	2	2	2	2	2	2	2	2	2
CR1158-7	6	2	2	2	2	2	2	2	2	2	2	2	2	2	2	2	2	2	1	1	1	1	1	1	1	2	2	2	2	2	2	2	2	2	2	2	2	2	2	2	2	2
CR1158-8	6	2	2	2	2	2	3	3	3	3	3	3	3	2	2	2	2	2	2	2	2	2	2	3	2	2	2	2	2	2	2	2	2	2	2	2	2	2	2	2	2	2
CR1158-9	0	1	1	1	1	1	1	1	1	1	1	1	1	1	1	1	1	1	2	2	2	2	2	2	3	3	3	3	3	3	3	3	3	3	3	3	3	3	3	3	3	3
CR1158-10	9	3	3	3	3	3	3	3	3	3	3	3	3	3	3	3	3	3	2	2	2	2	2	2	2	2	2	2	2	2	2	2	2	2	2	2	2	2	2	2	2	2
CR1158-11	5	2	2	2	2	2	2	2	2	2	2	2	2	2	2	2	2	2	1	1	1	1	1	1	1	1	1	1	1	1	1	1	1	1	1	1	1	1	1	1	1	1
CR1158-12	5	2	2	2	2	2	2	2	2	2	2	2	2	2	2	2	2	2	1	1	1	1	1	1	1	1	1	1	1	1	1	1	1	1	1	1	1	1	1	1	1	1
CR1158-13	0	2	2	2	2	2	2	2	2	2	2	2	2	2	3	3	3	2	2	2	2	2	2	2	2	2	2	2	2	2	2	2	2	2	2	2	2	2	2	2	2	2
CR1158-14	6	2	2	2	2	2	2	2	2	2	2	2	2	2	2	2	2	2	2	2	2	2	2	2	2	2	2	2	2	2	2	1	1	1	1	1	1	1	1	1	1	1
CR1158-15	6	2	2	2	2	2	2	2	2	2	2	2	2	2	2	2	2	2	3	3	3	3	3	3	3	3	3	3	3	3	3	3	3	3	3	3	3	3	3	3	3	3
CR1158-16	5	2	2	2	2	2	2	2	2	2	2	2	2	2	2	2	2	2	2	2	2	2	2	2	2	2	2	2	2	2	2	2	2	2	2	2	2	2	2	2	2	2
CR1158-17	4	1	1	1	1	1	1	1	1	1	1	1	1	1	1	2	2	2	1	1	1	1	1	1	1	1	1	1	1	1	1	1	1	1	1	1	1	1	1	1	1	1
CR1158-18	4	1	1	1	1	1	1	1	1	1	1	1	1	1	1	1	1	1	2	2	2	2	2	2	2	2	2	2	2	2	2	2	2	2	2	2	2	2	2	2	2	2
CR1158-19	7	1	1	1	1	2	2	2	2	2	2	2	2	2	2	2	2	2	2	2	2	2	2	2	2	2	2	2	2	2	2	3	3	3	3	3	3	3	3	3	3	3
CR1159-2	0	2	2	2	1	1	1	1	1	1	1	1	1	1	1	1	1	1	2	2	2	2	2	2	2	2	2	2	2	2	2	2	2	2	2	2	3	3	3	3	3	3
CR1159-3	0	2	2	2	2	2	2	2	2	2	2	2	2	2	2	2	2	2	3	3	3	3	3	3	3	3	3	3	3	3	3	3	3	3	3	3	3	3	3	3	3	3
CR1159-5	0	2	2	2	2	2	2	2	2	2	3	3	3	3	3	3	3	3	2	2	2	2	2	2	2	1	1	1	1	1	1	1	1	1	1	1	1	1	1	1	1	1
CR1159-6	7	2	2	2	2	2	2	2	2	2	2	2	2	2	2	2	2	2	3	3	3	3	3	3	3	3	3	2	2	2	2	2	2	2	2	2	2	2	2	2	2	2
CR1159-7	6	2	2	2	2	2	2	2	2	2	2	2	2	2	2	2	2	2	3	3	3	3	3	3	3	3	3	3	3	3	3	3	3	3	3	3	3	3	3	3	3	3
CR1159-8	4	1	1	1	1	1	1	1	1	1	1	1	1	2	2	2	2	2	2	2	2	2	2	2	2	2	2	2	2	3	3	3	3	3	3	3	3	3	3	3	3	3
CR1159-9	0	2	2	2	2	2	2	2	2	2	2	2	2	1	1	1	1	1	3	3	3	3	3	3	3	3	3	3	3	3	3	3	3	3	3	3	3	3	3	3	3	3
CR1159-10	0	2	2	2	2	2	2	2	2	2	2	2	2	2	2	2	2	2	3	3	3	3	3	3	3	3	3	3	3	3	3	3	3	3	3	3	3	3	3	3	3	3
CR1159-11	6	3	3	3	3	3	3	3	3	3	3	3	3	3	3	3	3	3	2	2	2	2	2	2	2	2	2	2	2	2	2	2	2	2	2	3	3	3	3	3	3	3
CR1159-12	6	3	3	3	3	3	3	3	3	3	3	3	3	3	3	3	3	3	2	2	2	2	2	2	2	2	2	2	2	2	2	2	2	2	2	2	2	2	2	2	2	2
CR1159-13	5	2	2	2	2	2	2	2	2	2	2	2	2	1	1	1	1	1	2	2	2	2	2	2	2	2	2	2	2	2	2	2	2	2	2	2	2	2	2	2	2	2
CR1159-14	9	3	3	3	3	3	3	3	3	3	3	3	3	3	3	3	3	3	1	1	1	1	1	1	1	1	1	1	1	1	1	1	1	1	1	1	1	1	1	1	1	1
CR1159-15	7	2	2	2	2	2	2	2	2	2	2	2	2	2	2	2	2	2	2	2	2	2	2	2	2	2	2	2	2	2	2	2	2	2	2	2	2	2	2	2	2	2
CR1159-16	6	2	2	2	2	2	1	1	1	1	1	1	1	1	1	1	1	1	3	3	3	3	3	3	3	3	3	3	3	3	3	3	3	3	3	3	3	3	3	3	3	3
CR1159-17	7	2	2	2	2	2	2	2	2	2	2	2	2	2	2	2	2	2	2	2	2	2	2	2	2	2	2	2	2	2	2	2	2	2	2	2	2	2	2	2	2	2
CR1159-18	8	1	1	1	1	1	1	1	1	1	1	1	1	1	1	1	1	1	2	2	2	2	2	2	2	2	2	2	2	2	2	1	1	1	1	1	1	1	1	1	1	1
CR1159-19	8	1	1	1	1	1	1	1	1	2	2	2	2	2	2	2	2	2	2	2	2	2	2	2	2	2	2	2	2	2	3	3	3	3	3	3	3	3	3	3	3	3
CR1159-20	9	3	3	3	3	3	3	3	3	3	3	3	3	3	3	3	3	3	3	3	3	3	3	3	3	3	3	3	3	3	3	3	3	3	3	3	3	3	3	3	3	3
CR1159-21	9	2	2	2	2	2	3	3	3	3	3	3	3	3	3	3	3	3	2	2	2	2	2	2	2	2	2	2	2	2	2	2	2	NA	3	3	3	3	3	3	3	3
CR1159-22	8	2	2	2	2	2	2	2	2	2	2	2	2	2	2	2	2	2	3	3	3	3	3	3	3	3	3	3	3	3	3	3	3	3	3	3	3	3	3	3	3	3
Phenotype codes: 1 = no high-tillering phenotype (Milyang23 type); 9 = strong high-tillering phenotype (HT type); intermediate values (2–8) indicate increasing severity of post-flowering tiller development.
Genotype codes: 1 = homozygous for Milyang23 allele; 2 = heterozygous; 3 = homozygous for Hapcheonaengmi3 allele.

## Sheet: TableS5
Table S5.Candidate gene list of qHT1.1 region
	Gene stable ID	Gene description	Gene start (bp)	Gene end (bp)
1	Os01g0160700	Leucine-rich repeat, N-terminal domain containing protein	3182139	3185207
2	Os01g0160800	Similar to Protein synthesis inhibitor II (EC 3.2.2.22) (Ribosome-inactivating protein II) (rRNA N-glycosidase)	3189117	3190330
3	Os01g0161000	Hypothetical conserved gene	3201220	3204252
4	Os01g0161200	Hypothetical protein	3222100	3226518
5	Os01g0161300	Hypothetical conserved gene	3222303	3225613
6	Os01g0162001	Hypothetical gene	3243674	3244422
7	Os01g0162101	Similar to MATE	3244945	3245443
8	Os01g0162200	Leucine-rich repeat domain containing protein	3251426	3252724
9	Os01g0162300	Leucine-rich repeat, plant specific containing protein	3256822	3257901
10	Os01g0162400	Conserved hypothetical protein	3257944	3258889
11	Os01g0162500	Leucine-rich repeat-containing N-terminal, type 2 domain containing protein	3259516	3262661
12	Os01g0162701	Hypothetical gene	3272800	3274386
13	Os01g0162800	Hypothetical conserved gene	3272839	3276375
14	Os01g0162900	Hypothetical protein	3282977	3284997
15	Os01g0163000	Leucine-rich repeat, N-terminal domain containing protein	3283266	3286357
16	Os01g0163450	Hypothetical gene	3291241	3293494
17	Os01g0163616	Conserved hypothetical protein	3293852	3294105
18	Os01g0164075	Pollen Ole e 1 allergen/extensin domain containing protein	3312670	3313206
19	Os01g0164300	Pollen Ole e 1 allergen/extensin domain containing protein	3320451	3321035
20	Os01g0164400	Similar to TAF15b (TBP-ASSOCIATED FACTOR 15b); binding / nucleic acid binding / nucleotide binding / zinc ion binding	3324235	3327122
21	Os01g0164500	Similar to ATP-dependent RNA helicase-like protein	3328572	3331963
22	Os01g0164600	Protein phosphatase 2C-related domain containing protein	3332952	3336035
23	Os01g0164650	Non-protein coding transcript	3334870	3335479
24	Os01g0164700	Uncharacterised protein family UPF0363 domain containing protein	3336250	3343220
25	Os01g0164800	Breast cancer type 2 susceptibility protein domain containing protein	3343531	3346705
26	Os01g0164900	BRCA2 repeat containing protein	3351926	3355066
27	Os01g0165000	Transcription factor, Dehydration and salt stress toleranc	3356383	3361204
28	Os01g0165100	Conserved hypothetical protein	3358534	3360674
29	Os01g0165200	Kelch-type beta propeller domain containing protein	3362001	3367658
30	Os01g0165600	Similar to H0323C08.17 protein	3376592	3377212
31	Os01g0165800	DNA-binding HORMA domain containing protein	3386766	3390803
32	Os01g0166100	Similar to Ca(2+)-dependent nuclease	3397441	3400487
33	Os01g0166200	Hypothetical protein	3401204	3402049
34	Os01g0166300	Similar to nuclease	3402088	3403488
35	Os01g0166400	Similar to phosphatidylinositolglycan-related	3405466	3408694
36	Os01g0166500	Conserved hypothetical protein	3414866	3415943
37	Os01g0166700	Saposin family protein	3422373	3425500
38	Os01g0166800	Similar to ETG1 (E2F TARGET GENE 1)	3425794	3429573
39	Os01g0167100	Hypothetical protein	3431609	3433317
40	Os01g0167400	Similar to Protein synthesis inhibitor II (EC 3.2.2.22) (Ribosome-inactivating protein II) (rRNA N-glycosidase)	3445220	3446488
41	Os01g0167500	Protein of unknown function DUF250 domain containing protein	3446940	3450180
42	Os01g0167600	Hypothetical conserved gene	3454882	3456059
43	Os01g0167700	Conserved hypothetical protein	3456869	3464952
44	Os01g0167750	Pentatricopeptide repeat domain containing protein	3465634	3467560
45	Os01g0167800	Conserved hypothetical protein	3467858	3472105
46	Os01g0167900	KIP1-like domain containing protein	3473846	3477048
47	Os01g0168000	Hypothetical protein	3478537	3478978
48	Os01g0168100	KIP1-like domain containing protein	3479396	3484579
49	Os01g0168200	Similar to Thioredoxin-like protein	3489348	3491991
50	Os01g0168300	Conserved hypothetical protein	3493411	3496559
51	Os01g0168350	Non-protein coding transcript	3495948	3496585
52	Os01g0168400	Zinc finger, RING/FYVE/PHD-type domain containing protein	3501094	3504775
53	Os01g0168450	Hypothetical protein	3501187	3504618
54	Os01g0168500	WD40 repeat-like domain containing protein	3505759	3510343
55	Os01g0168600	Similar to predicted protein	3511944	3515900
56	Os01g0168800	Alpha/beta hydrolase fold-1 domain containing protein	3516766	3519077
57	Os01g0168850	Hypothetical gene	3518372	3519175
58	Os01g0169000	Hypothetical protein	3520944	3521309
59	Os01g0169400	Similar to LOB domain protein 25	3551051	3553146
60	Os01g0169500	Armadillo-type fold domain containing protein	3559761	3574278
61	Os01g0169800	Tryptophan aminotransferase, Indole-3-acetic acid (IAA) biosynthesis	3577473	3581859
62	Os01g0169900	Protein of unknown function DUF1421 family protein	3591827	3596152
63	Os01g0170000	Raffinose synthase family protein	3598451	3599668
64	Os01g0170051	Hypothetical protein	3598662	3601908

## Sheet: TableS6
Table S6. Candidate gene list of qHT6 region
	Gene stable ID	Gene description	Gene start (bp)	Gene end (bp)
1	Os06g0659100	Similar to Squamosa-promoter binding protein 1	27114925	27117096
2	Os06g0659200	Intron maturase, type II family protein	27123569	27128527
3	Os06g0659300	Similar to Actin filament bundling protein P-115-ABP	27135555	27144857
4	Os06g0659400	Protein of unknown function DUF231, plant domain containing protein	27148692	27150750
5	Os06g0659500	Similar to Glutaredoxin	27152706	27153945
6	Os06g0659600	Hypothetical protein	27154687	27156204
7	Os06g0659750	Non-protein coding transcript	27162266	27162609
8	Os06g0659800	Conserved hypothetical protein	27162645	27163147
9	Os06g0660000	Non-protein coding transcript	27200330	27200399
